# Supplementary material for: Evaluation of a Smartphone Decision-Support Tool for Diarrheal Disease Management in a Resource-Limited Setting
Source: PLoS Negl Trop Dis. 2017 Jan 19;11(1):e0005290. doi: 10.1371/journal.pntd.0005290 (PMC5283765; doi:10.1371/journal.pntd.0005290)
Supplement: S1 Dataset — In the de-identified data sheet, the single mortality was removed, the study location name and measured weight for children less than 15 years was removed, the ages for the two patients older than 89 years were grouped as “greater.than.89” for age in years and “greater.than.1068” for age in months, and a calculated hospital admission duration was provided (e.g. not based on dates). The ID number was randomly generated and assigned. The de-identified data sheet for the weight of patients less than 15 years old contains only measured weights (no measured weights were available in the intervention period in Madan), estimated weights, gender and age. (XLSX) [file pntd.0005290.s003.xlsx]

## Sheet: deidentified_data
id (randomly generated)	site	treatment.arm	female(1=yes.0=no)	age.in.months	age.in.years	measured.weight.admission(kgs)	estimated.weight(kgs)	number.of.stools.in.24hours	watery.stool(1=yes.0=no)	bloody.stool(1=yes.0=no)	history.any.medication.or.ORS(1=yes.0=no)	history.ORS.at.admission(1=yes.0=no)	history.metronidazole.at.admission(1=yes.0=no)	history.ciprofloxacin.at.admission(1=yes.0=no)	history.azithromycin.at.admission(1=yes.0=no)	dehydration.status	discharge.type	able.to.contact.after.discharge(1=yes.0=no)	days.for.diarrhea.to.resolve.after.discharge	readmitted(1=yes.0=no)	hospital.duration(hours)	total.IV.ordered(liters)	total.IV.recommended(liters)	complications.hospital.course(1=yes.0=no)	zinc.ordered(1=yes.0=no)	zinc.recommended(1=yes.0=no)	antibiotics.ordered(1=yes.0=no)	ciprofloxacin.ordered(1=yes.0=no)	metronidazole.ordered(1=yes.0=no)	azithromycin.ordered(1=yes.0=no)	azithromycin.recommended(1=yes.0=no)
738	NA	Intervention	1	10	0.833333	NA	7.5	more.than.12	1	0	0	0	0	0	0	some	on request	0	NA	NA	39.3353	0.3	0	0	1	1	1	0	0	1	1
645	NA	Intervention	1	10	0.833333	NA	7.5	more.than.12	1	0	0	0	0	0	0	severe	on request	1	4	0	24.9947	0.6	0.56	0	0	1	1	0	0	1	1
234	NA	Intervention	1	10	0.833333	NA	7.5	more.than.12	1	0	0	0	0	0	0	some	on request	0	NA	NA	43.0028	0.563	0	0	1	1	1	0	0	1	1
443	NA	Intervention	1	10	0.833333	NA	7.5	more.than.12	1	0	0	0	0	0	0	severe	on request	1	5	0	42.0342	0.79	0.65	0	1	1	1	0	0	1	1
805	NA	Intervention	1	10	0.833333	NA	7.5	more.than.12	1	0	0	0	0	0	0	some	with advice	0	NA	NA	45.6728	0	0	0	1	1	1	0	0	1	1
819	NA	Intervention	1	10	0.833333	NA	7.5	more.than.12	1	0	1	1	0	0	0	some	absconded	1	3	0	52.4106	0	0	0	1	1	1	0	0	1	1
77	NA	Intervention	1	10	0.833333	NA	7.5	more.than.12	1	0	0	0	0	0	0	severe	absconded	0	NA	NA	38.2425	0.3	0.75	0	1	1	1	0	0	1	1
59	NA	Intervention	1	10	0.833333	NA	7.5	more.than.12	1	0	0	0	0	0	0	severe	with advice	0	NA	NA	NA	0.75	0.7	0	1	1	1	0	0	1	1
273	NA	Intervention	1	10	0.833333	NA	7.5	more.than.12	1	0	0	0	0	0	0	some	absconded	1	6	0	60.835	0	0	0	1	1	1	0	0	1	1
308	NA	Intervention	1	10	0.833333	NA	7.5	7to12	1	0	0	0	0	0	0	some	absconded	1	5	0	29.0003	0	0	0	1	1	1	0	0	1	1
594	NA	Intervention	1	10	0.833333	NA	7.5	more.than.12	1	0	0	0	0	0	0	some	with advice	1	3	0	19.4897	0.2	0	0	1	1	1	0	0	1	1
629	NA	Intervention	1	10	0.833333	NA	7.5	more.than.12	1	0	0	0	0	0	0	some	on request	1	7	0	23.1189	0	0	0	1	1	1	0	0	0	1
2	NA	Intervention	1	11	0.916667	NA	7.7	7to12	1	0	0	0	0	0	0	some	with advice	1	5	0	39.3264	0.5	0	0	1	1	1	0	0	1	1
615	NA	Intervention	1	11	0.916667	NA	7.7	more.than.12	1	0	1	1	1	0	0	severe	with advice	1	6	0	19.4964	0.77	0.76	0	1	1	1	0	0	1	1
159	NA	Intervention	1	11	0.916667	NA	7.7	more.than.12	1	0	0	0	0	0	0	some	with advice	1	5	0	22.0819	0.525	0	0	0	1	1	0	0	1	1
373	NA	Pre-intervention	1	11	0.916667	NA	7.7	more.than.12	1	0	0	0	0	0	0	none	with advice	1	2	0	25.3408	0.5	0	0	1	1	1	1	0	0	0
266	NA	Intervention	1	11	0.916667	NA	7.7	7to12	1	0	0	0	0	0	0	some	on request	1	2	0	17.9914	0	0	0	1	1	1	0	0	1	1
90	NA	Intervention	1	11	0.916667	NA	7.7	more.than.12	1	0	0	0	0	0	0	some	against medical advice	1	3	0	14.6706	0	0	0	1	1	1	0	0	1	1
238	NA	Intervention	1	12	1	NA	7.9	more.than.12	1	0	0	0	0	0	0	some	on request	1	3	0	9.82722	0	0	0	1	1	1	0	0	1	1
673	NA	Intervention	1	12	1	NA	7.9	more.than.12	1	0	0	0	0	0	0	some	with advice	0	NA	NA	61.5022	0	0	0	1	1	1	0	0	1	1
404	NA	Intervention	1	12	1	NA	7.9	more.than.12	1	0	0	0	0	0	0	some	with advice	1	2	0	22.4025	0	0	0	1	1	1	0	0	1	1
25	NA	Pre-intervention	1	12	1	NA	7.9	more.than.12	1	0	0	0	0	0	0	some	with advice	0	NA	NA	17.9919	0.5	0	0	0	1	1	1	0	0	1
361	NA	Intervention	1	12	1	NA	7.9	more.than.12	1	0	0	0	0	0	0	some	with advice	0	NA	NA	20.8353	0	0	0	1	1	1	0	0	1	1
64	NA	Intervention	1	12	1	NA	7.9	more.than.12	1	0	0	0	0	0	0	some	with advice	1	6	0	14.4956	0.3	0	0	1	1	1	0	0	1	1
217	NA	Intervention	1	12	1	NA	7.9	more.than.12	1	0	0	0	0	0	0	some	absconded	0	NA	NA	14.4986	0	0	0	1	1	1	0	0	1	1
57	NA	Intervention	1	12	1	NA	7.9	more.than.12	1	0	1	1	1	0	0	some	on request	0	NA	NA	54.0786	0	0	0	1	1	1	1	0	0	1
739	NA	Intervention	1	12	1	NA	7.9	3to6	1	0	0	0	0	0	0	some	with advice	1	7	0	25.7044	0	0	0	1	1	1	0	0	1	1
807	NA	Intervention	1	12	1	NA	7.9	more.than.12	1	0	0	0	0	0	0	some	on request	1	3	0	50.4336	0	0	0	1	1	1	0	0	1	1
53	NA	Intervention	1	12	1	NA	7.9	more.than.12	1	0	0	0	0	0	0	some	with advice	1	6	0	22.1453	0	0	0	1	1	1	0	0	1	1
548	NA	Intervention	1	12	1	NA	7.9	more.than.12	1	0	0	0	0	0	0	none	with advice	1	3	0	14.1653	0	0	0	1	1	1	0	0	1	0
269	NA	Intervention	1	12	1	NA	7.9	more.than.12	1	0	0	0	0	0	0	some	with advice	1	4	0	24.5528	0.25	0	0	1	1	1	0	0	1	1
363	NA	Intervention	1	12	1	NA	7.9	3to6	1	0	0	0	0	0	0	some	on request	1	3	0	24.1717	0	0	0	1	1	1	0	0	1	1
674	NA	Intervention	1	12	1	NA	7.9	more.than.12	1	0	1	1	0	0	0	some	absconded	0	NA	NA	14.0006	0	0	0	1	1	1	0	0	1	1
151	NA	Intervention	1	12	1	NA	7.9	more.than.12	1	0	1	1	0	1	0	some	with advice	1	10	0	18.7389	0	0	0	1	1	1	0	0	1	1
413	NA	Intervention	1	13	1.08333	NA	8.1	more.than.12	1	0	1	1	0	1	0	some	with advice	1	3	0	20.5081	0	0	0	1	1	1	0	0	1	1
383	NA	Intervention	1	13	1.08333	NA	8.1	more.than.12	1	0	0	0	0	0	0	some	on request	0	NA	NA	59.3406	0	0	0	1	1	1	0	0	1	1
375	NA	Intervention	1	13	1.08333	NA	8.1	more.than.12	1	0	0	0	0	0	0	none	absconded	0	NA	NA	17.6733	0.3	0	0	1	1	0	0	0	0	0
731	NA	Pre-intervention	1	13	1.08333	NA	8.1	more.than.12	1	0	0	0	0	0	0	some	absconded	1	3	0	23.4511	0.5	0	0	1	1	1	1	0	0	1
523	NA	Intervention	1	13	1.08333	NA	8.1	more.than.12	1	0	1	1	1	1	0	some	with advice	1	3	0	27.6792	0	0	0	1	1	1	0	0	1	1
207	NA	Intervention	1	13	1.08333	NA	8.1	more.than.12	1	0	0	0	0	0	0	some	with advice	1	3	0	30.6667	0.638	0	0	1	1	1	0	0	1	1
475	NA	Intervention	1	14	1.16667	NA	8.3	more.than.12	1	0	0	0	0	0	0	some	with advice	0	NA	NA	25.3406	0	0	0	1	1	1	0	0	0	1
31	NA	Intervention	1	14	1.16667	NA	8.3	more.than.12	1	0	0	0	0	0	0	none	on request	1	3	0	55.2422	0	0	0	1	1	0	0	0	0	0
354	NA	Intervention	1	14	1.16667	NA	8.3	more.than.12	1	0	0	0	0	0	0	some	with advice	1	3	0	44.465	0	0	0	1	1	1	0	0	0	1
825	NA	Intervention	1	14	1.16667	NA	8.3	more.than.12	1	0	0	0	0	0	0	some	with advice	1	6	0	60.0956	0	0	0	0	1	1	0	0	1	1
609	NA	Intervention	1	14	1.16667	NA	8.3	more.than.12	1	0	0	0	0	0	0	some	with advice	1	5	0	37.2708	0.623	0	0	1	1	1	0	0	1	1
347	NA	Intervention	1	15	1.25	NA	8.5	7to12	1	0	0	0	0	0	0	none	on request	1	3	0	27.51	0	0	0	1	1	0	0	0	0	0
512	NA	Intervention	1	15	1.25	NA	8.5	7to12	1	0	0	0	0	0	0	some	absconded	1	2	0	17.0125	0	0	0	1	1	1	0	0	1	1
830	NA	Intervention	1	15	1.25	NA	8.5	3to6	1	0	0	0	0	0	0	some	with advice	1	3	0	22.0039	0.638	0	0	1	1	1	0	0	1	1
321	NA	Intervention	1	15	1.25	NA	8.5	more.than.12	1	0	1	1	0	1	0	some	with advice	1	5	0	22.33	0.5	0	0	0	1	1	0	0	1	1
521	NA	Intervention	1	15	1.25	NA	8.5	3to6	1	0	0	0	0	0	0	severe	on request	0	NA	NA	62.1758	0.85	0.7	0	1	1	1	1	0	0	1
56	NA	Intervention	1	15	1.25	NA	8.5	more.than.12	1	0	0	0	0	0	0	some	on request	0	NA	NA	21.7514	0	0	0	1	1	1	0	0	1	1
836	NA	Intervention	1	15	1.25	NA	8.5	more.than.12	1	0	0	0	0	0	0	some	with advice	1	6	0	NA	0	0	0	1	1	1	0	0	1	1
218	NA	Intervention	1	15	1.25	NA	8.5	7to12	1	0	0	0	0	0	0	some	absconded	1	6	0	34.0078	0	0	0	1	1	1	0	0	1	1
750	NA	Intervention	1	15	1.25	NA	8.5	7to12	1	0	0	0	0	0	0	some	absconded	1	2	0	12.4733	0	0	0	1	1	1	0	0	1	1
99	NA	Intervention	1	18	1.5	NA	9.1	7to12	1	0	0	0	0	0	0	some	on request	1	3	0	47.3308	0	0	0	1	1	1	0	0	1	1
401	NA	Intervention	1	18	1.5	NA	9.1	7to12	1	0	0	0	0	0	0	some	absconded	0	NA	NA	32.6606	0	0	0	1	1	1	0	0	1	1
6	NA	Intervention	1	18	1.5	NA	9.1	more.than.12	1	0	0	0	0	0	0	some	with advice	1	5	0	39.3739	0	0	0	1	1	1	0	0	1	1
818	NA	Pre-intervention	1	19	1.58333	NA	9.2	more.than.12	1	0	1	0	0	0	1	some	with advice	0	NA	NA	19.6497	0.5	0	0	1	1	1	1	0	0	1
211	NA	Intervention	1	19	1.58333	NA	9.2	more.than.12	1	0	0	0	0	0	0	some	with advice	1	3	0	15.505	0	0	0	1	1	1	0	0	1	1
18	NA	Intervention	1	24	2	8.8	10.2	more.than.12	1	0	1	1	1	1	0	some	with advice	0	NA	NA	24.3847	0.6	0	0	1	1	1	0	0	1	1
324	NA	Intervention	1	24	2	8.8	10.2	7to12	1	0	0	0	0	0	0	some	with advice	0	NA	NA	19.6642	0	0	0	1	1	1	0	0	1	1
84	NA	Pre-intervention	1	24	2	10	10.2	more.than.12	1	0	0	0	0	0	0	some	absconded	0	NA	NA	13.3586	0.5	0	0	0	1	1	1	0	0	1
735	NA	Intervention	1	24	2	10	10.2	7to12	1	0	0	0	0	0	0	some	with advice	1	5	0	15.0131	0.3	0	0	1	1	1	0	0	1	1
38	NA	Intervention	1	24	2	10.4	10.2	3to6	1	0	0	0	0	0	0	some	against medical advice	1	3	0	3.91028	0	0	0	1	1	1	1	0	0	1
730	NA	Intervention	1	24	2	10.2	10.2	more.than.12	1	0	1	1	0	1	0	severe	absconded	1	2	0	27.4944	1.02	1.02	0	1	1	1	0	0	1	1
799	NA	Intervention	1	24	2	9.2	10.2	more.than.12	1	0	1	0	0	1	0	severe	on request	1	6	0	22.6725	1.02	0.92	0	1	1	1	0	0	1	1
671	NA	Intervention	1	24	2	9	10.2	more.than.12	1	0	0	0	0	0	0	some	with advice	1	4	0	13.2561	0.5	0	0	1	1	1	1	0	0	1
456	NA	Intervention	1	24	2	8.2	10.2	more.than.12	1	0	0	0	0	0	0	some	on request	1	2	0	73.3319	0	0	0	1	1	1	0	0	1	1
106	NA	Intervention	1	25	2.08333	9.3	10.3	more.than.12	1	0	0	0	0	0	0	some	with advice	1	2	0	25.5761	0	0	0	1	1	1	0	0	1	1
837	NA	Intervention	1	28	2.33333	8	10.9	more.than.12	1	0	0	0	0	0	0	none	on request	1	5	0	26.1289	0	0	0	0	1	1	0	0	1	0
835	NA	Intervention	1	3	0.25	NA	5.2	more.than.12	1	0	1	1	0	0	0	some	with advice	1	3	0	40.5811	0	0	0	1	1	1	0	0	1	1
311	NA	Intervention	1	3	0.25	NA	5.2	more.than.12	1	0	0	0	0	0	0	none	with advice	1	4	0	12.1731	0	0	0	1	1	1	0	0	1	0
139	NA	Pre-intervention	1	30	2.5	12	11.2	more.than.12	1	0	1	0	0	0	1	some	with advice	1	6	0	27.47	0.5	0	0	1	1	1	0	0	1	1
439	NA	Pre-intervention	1	36	3	11	12.2	7to12	1	0	0	0	0	0	0	some	with advice	0	NA	NA	27.0875	0.5	0	0	1	1	1	0	0	1	1
685	NA	Intervention	1	36	3	10.3	12.2	3to6	1	0	0	0	0	0	0	some	on request	1	3	0	42.7303	0	0	0	1	1	1	0	0	1	1
296	NA	Intervention	1	4	0.333333	NA	5.7	more.than.12	1	0	0	0	0	0	0	some	with advice	1	5	0	69.33	0	0	0	1	1	1	0	0	1	1
409	NA	Intervention	1	4	0.333333	NA	5.7	more.than.12	1	0	0	0	0	0	0	none	with advice	1	5	0	40.2519	0	0	0	0	1	1	0	0	0	0
377	NA	Intervention	1	4	0.333333	NA	5.7	more.than.12	1	0	0	0	0	0	0	some	absconded	0	NA	NA	44.3275	0	0	0	1	1	1	0	0	1	1
506	NA	Pre-intervention	1	48	4	13	14	7to12	1	0	0	0	0	0	0	some	with advice	1	3	0	18.8358	0.5	0	0	1	1	1	1	0	0	1
206	NA	Pre-intervention	1	48	4	11	14	7to12	1	0	1	1	0	0	0	some	with advice	0	NA	NA	34.73	0.5	0	0	1	1	1	1	0	0	1
157	NA	Intervention	1	5	0.416667	NA	6.1	more.than.12	1	0	0	0	0	0	0	severe	with advice	0	NA	NA	48.2622	0.5	0.57	0	1	1	1	0	1	0	1
680	NA	Intervention	1	5	0.416667	NA	6.1	more.than.12	1	0	0	0	0	0	0	some	on request	1	3	0	24.5819	0.5	0	0	1	1	1	0	0	1	1
47	NA	Intervention	1	6	0.5	NA	6.5	more.than.12	1	0	0	0	0	0	0	none	with advice	1	3	0	25.9922	0.5	0	0	1	1	1	0	0	1	0
713	NA	Intervention	1	6	0.5	NA	6.5	more.than.12	1	0	0	0	0	0	0	some	with advice	1	10	0	44.6625	0	0	0	1	1	1	0	0	1	1
538	NA	Intervention	1	6	0.5	NA	6.5	more.than.12	1	0	0	0	0	0	0	some	with advice	0	NA	NA	11.4978	0	0	0	1	1	1	0	0	1	1
336	NA	Intervention	1	60	5	10	15.8	more.than.12	1	0	0	0	0	0	0	some	with advice	1	3	0	20.67	0	0	0	1	0	1	0	0	1	1
810	NA	Intervention	1	60	5	14	15.8	more.than.12	1	0	0	0	0	0	0	some	with advice	0	NA	NA	18.9203	0	0	0	1	0	1	0	0	1	1
380	NA	Pre-intervention	1	60	5	9.5	15.8	more.than.12	1	0	0	0	0	0	0	some	with advice	1	2	0	26.015	0.5	0	0	1	0	1	1	0	0	1
111	NA	Intervention	1	7	0.583333	NA	6.8	more.than.12	1	0	0	0	0	0	0	severe	on request	1	1	0	48.6511	0.67	0.9	0	0	1	0	0	0	0	1
39	NA	Intervention	1	7	0.583333	NA	6.8	more.than.12	1	0	0	0	0	0	0	some	with advice	1	4	0	29.5869	0	0	0	1	1	1	0	0	1	1
381	NA	Pre-intervention	1	72	6	19	17.465	more.than.12	1	0	0	0	0	0	0	some	with advice	0	NA	NA	40.3028	0.5	0	0	1	0	1	0	0	0	1
222	NA	Intervention	1	72	6	16.2	17.465	more.than.12	1	0	0	0	0	0	0	some	with advice	1	4	0	10.8533	1.62	0	0	1	0	1	0	0	1	1
607	NA	Pre-intervention	1	8	0.666667	NA	7	more.than.12	1	0	1	0	1	0	0	some	absconded	0	NA	NA	25.7433	0	0	0	1	1	1	1	0	0	1
726	NA	Intervention	1	8	0.666667	NA	7	more.than.12	1	0	0	0	0	0	0	some	with advice	1	7	0	45.1892	0.45	0	0	1	1	1	0	0	1	1
606	NA	Intervention	1	8	0.666667	NA	7	more.than.12	1	0	0	0	0	0	0	none	with advice	1	3	0	25.6658	0	0	0	1	1	1	0	0	1	0
649	NA	Intervention	1	8	0.666667	NA	7	3to6	1	0	0	0	0	0	0	severe	other	0	NA	NA	NA	0.77	0.6	0	1	1	1	0	0	1	1
631	NA	Intervention	1	8	0.666667	NA	7	more.than.12	1	0	0	0	0	0	0	some	with advice	1	5	0	47.2125	0	0	0	0	1	1	0	0	1	1
563	NA	Intervention	1	9	0.75	NA	7.3	more.than.12	1	0	0	0	0	0	0	some	with advice	0	NA	NA	23.9228	0.548	0	0	1	1	1	0	0	1	1
261	NA	Intervention	1	9	0.75	NA	7.3	more.than.12	1	0	1	1	0	0	1	some	with advice	0	NA	NA	22.5747	0.5	0	0	1	1	1	0	0	1	1
26	NA	Intervention	1	9	0.75	NA	7.3	more.than.12	1	0	0	0	0	0	0	some	with advice	0	NA	NA	47.5847	0.5	0	0	1	1	1	0	0	1	1
640	NA	Intervention	1	9	0.75	NA	7.3	more.than.12	1	0	0	0	0	0	0	some	with advice	1	2	0	47.0697	0	0	0	1	1	1	0	0	1	1
702	NA	Intervention	1	9	0.75	NA	7.3	more.than.12	1	0	0	0	0	0	0	some	with advice	1	4	0	65.2661	0	0	0	1	1	1	0	0	1	1
360	NA	Intervention	1	9	0.75	NA	7.3	more.than.12	1	0	0	0	0	0	0	some	absconded	0	NA	NA	11.335	0	0	0	1	1	1	1	0	1	1
778	NA	Intervention	1	9	0.75	NA	7.3	more.than.12	1	0	0	0	0	0	0	some	with advice	0	NA	NA	30.3361	0	0	0	1	1	1	0	0	1	1
424	NA	Intervention	1	9	0.75	NA	7.3	more.than.12	1	0	0	0	0	0	0	some	with advice	1	5	0	18.4881	0	0	0	1	1	1	0	0	1	1
493	NA	Intervention	1	9	0.75	NA	7.3	more.than.12	1	0	0	0	0	0	0	some	with advice	1	4	0	31.0047	0	0	0	1	1	1	0	0	1	1
668	NA	Intervention	1	9	0.75	NA	7.3	more.than.12	1	0	0	0	0	0	0	none	on request	1	3	0	42.3408	0.25	0	0	1	1	0	0	0	0	0
546	NA	Pre-intervention	0	10	0.833333	NA	8.2	more.than.12	1	0	1	1	0	1	0	some	with advice	1	5	0	56.0767	0.5	0	0	1	1	1	1	0	0	1
562	NA	Intervention	0	10	0.833333	NA	8.2	more.than.12	1	0	1	1	1	1	0	some	on request	1	7	0	47.7375	0.5	0	0	1	1	1	1	0	0	1
759	NA	Pre-intervention	0	10	0.833333	NA	8.2	NA	1	0	0	0	0	0	0	some	with advice	1	4	0	36.7581	0.5	0	0	1	1	1	1	0	0	1
382	NA	Intervention	0	10	0.833333	NA	8.2	more.than.12	1	0	0	0	0	0	0	some	absconded	1	3	0	30.1797	0	0	0	1	1	1	1	0	0	1
146	NA	Intervention	0	10	0.833333	NA	8.2	more.than.12	1	0	1	1	1	0	0	none	with advice	1	5	0	44.6575	0	0	0	1	1	0	0	0	0	0
662	NA	Pre-intervention	0	10	0.833333	NA	8.2	more.than.12	1	0	0	0	0	0	0	some	with advice	0	NA	NA	21.5136	0.3	0	0	1	1	1	0	0	0	1
716	NA	Intervention	0	10	0.833333	NA	8.2	more.than.12	1	0	0	0	0	0	0	some	absconded	0	NA	NA	9.16833	0.82	0	0	1	1	1	0	0	1	1
248	NA	Intervention	0	10	0.833333	NA	8.2	more.than.12	1	0	1	1	0	1	0	some	with advice	0	NA	NA	32.8344	0.5	0	0	1	1	1	0	0	1	1
602	NA	Intervention	0	10	0.833333	NA	8.2	more.than.12	1	0	0	0	0	0	0	some	absconded	1	3	0	40.5989	0.81	0	0	0	1	1	0	0	1	1
150	NA	Intervention	0	10	0.833333	NA	8.2	more.than.12	1	0	0	0	0	0	0	none	on request	0	NA	NA	36.7258	0	0	0	1	1	1	0	0	1	0
45	NA	Intervention	0	10	0.833333	NA	8.2	7to12	1	0	0	0	0	0	0	severe	with advice	1	3	0	40.4953	0.82	0.8	0	1	1	1	0	0	1	1
463	NA	Intervention	0	10	0.833333	NA	8.2	more.than.12	1	0	0	0	0	0	0	none	with advice	1	3	0	52.2422	0	0	0	0	1	1	0	0	1	0
313	NA	Intervention	0	10	0.833333	NA	8.2	more.than.12	1	0	0	0	0	0	0	some	absconded	1	5	0	48.3325	0	0	0	1	1	1	0	0	1	1
763	NA	Intervention	0	10	0.833333	NA	8.2	more.than.12	1	0	0	0	0	0	0	none	with advice	1	4	0	40.3328	0	0	0	1	1	1	1	0	0	0
209	NA	Intervention	0	10	0.833333	NA	8.2	more.than.12	1	0	0	0	0	0	0	some	on request	1	4	0	28.0739	0	0	0	1	1	1	0	0	1	1
340	NA	Intervention	0	10	0.833333	NA	8.2	more.than.12	1	0	0	0	0	0	0	some	on request	1	2	0	43.9947	0	0	0	1	1	1	0	0	1	1
444	NA	Intervention	0	10	0.833333	NA	8.2	more.than.12	1	0	0	0	0	0	0	some	on request	0	NA	NA	36.0081	0	0	0	1	1	0	0	0	0	1
251	NA	Pre-intervention	0	10	0.833333	NA	8.2	more.than.12	1	0	0	0	0	0	0	some	absconded	1	8	0	23.0464	0.5	0	0	1	1	1	1	0	0	1
17	NA	Intervention	0	108	9	15	24.305	7to12	1	0	0	0	0	0	0	some	on request	1	3	0	71.4053	0	0	0	0	0	1	0	0	1	1
137	NA	Pre-intervention	0	108	9	32	24.305	3to6	1	0	0	0	0	0	0	some	on request	0	NA	NA	16.1406	2	0	0	0	0	1	0	0	0	1
242	NA	Intervention	0	11	0.916667	NA	8.4	7to12	1	0	0	0	0	0	0	some	on request	0	NA	NA	22.4878	0	0	0	1	1	1	0	0	1	1
630	NA	Intervention	0	11	0.916667	NA	8.4	7to12	1	0	1	0	1	0	0	none	with advice	1	5	0	40.6	0	0	0	1	1	1	0	0	1	0
69	NA	Intervention	0	11	0.916667	NA	8.4	3to6	1	0	0	0	0	0	0	some	on request	0	NA	NA	25.6608	0	0	0	1	1	1	0	0	1	1
35	NA	Pre-intervention	0	11	0.916667	NA	8.4	more.than.12	1	0	1	0	0	0	1	none	with advice	0	NA	NA	26.8436	0	0	0	0	1	1	0	0	1	0
718	NA	Intervention	0	11	0.916667	NA	8.4	more.than.12	1	0	1	0	1	0	1	some	with advice	0	NA	NA	66.1292	0.5	0	0	1	1	1	0	0	1	1
622	NA	Intervention	0	11	0.916667	NA	8.4	more.than.12	1	0	0	0	0	0	0	some	on request	1	4	0	5.00333	0.5	0	0	1	1	1	0	0	0	1
744	NA	Pre-intervention	0	11	0.916667	NA	8.4	3to6	1	0	1	1	0	0	1	some	with advice	1	2	0	40.24	0.2	0	0	1	1	1	1	0	0	1
101	NA	Intervention	0	11	0.916667	NA	8.4	more.than.12	1	0	1	1	0	0	1	some	on request	1	4	0	27.7586	0	0	0	1	1	1	0	0	1	1
691	NA	Intervention	0	11	0.916667	NA	8.4	7to12	1	0	0	0	0	0	0	none	with advice	0	NA	NA	38.8336	0	0	0	1	1	1	0	0	1	0
577	NA	Intervention	0	11	0.916667	NA	8.4	3to6	1	0	1	1	0	1	0	some	with advice	1	15	0	16.1672	0	0	0	1	1	1	0	0	1	1
107	NA	Intervention	0	11	0.916667	NA	8.4	more.than.12	1	0	1	1	0	0	1	some	on request	1	2	0	8.01167	0	0	0	1	1	1	0	0	1	1
66	NA	Pre-intervention	0	11	0.916667	NA	8.4	more.than.12	1	0	1	0	0	1	0	some	with advice	0	NA	NA	23.8586	0	0	0	1	1	1	1	0	0	1
164	NA	Intervention	0	11	0.916667	NA	8.4	7to12	1	0	0	0	0	0	0	some	absconded	1	4	0	28.5017	0	0	0	1	1	1	0	0	1	1
791	NA	Intervention	0	11	0.916667	NA	8.4	7to12	1	0	0	0	0	0	0	some	with advice	1	3	0	42.9872	0	0	0	0	1	1	0	0	1	1
603	NA	Pre-intervention	0	12	1	NA	8.6	more.than.12	1	0	1	1	0	0	1	some	with advice	0	NA	NA	45.2361	0.5	0	0	1	1	1	1	0	0	1
178	NA	Intervention	0	12	1	NA	8.6	NA	1	0	0	0	0	0	0	some	with advice	1	3	0	42.33	0	0	0	1	1	1	0	0	1	1
81	NA	Intervention	0	12	1	NA	8.6	7to12	1	0	0	0	0	0	0	some	with advice	1	2	0	19.0106	0	0	0	1	1	1	0	0	1	1
585	NA	Intervention	0	12	1	NA	8.6	7to12	1	0	0	0	0	0	0	some	on request	1	3	0	48.2494	0.5	0	0	1	1	1	0	0	1	1
625	NA	Pre-intervention	0	12	1	NA	8.6	7to12	1	0	1	0	0	1	0	some	with advice	1	3	0	21.8661	0.5	0	0	1	1	1	1	0	0	1
172	NA	Intervention	0	12	1	NA	8.6	more.than.12	1	0	0	0	0	0	0	some	with advice	1	7	0	13.7647	0	0	0	1	1	1	0	0	1	1
608	NA	Intervention	0	12	1	NA	8.6	more.than.12	1	0	0	0	0	0	0	some	with advice	1	4	0	15.2653	0	0	0	1	1	1	0	0	1	1
725	NA	Intervention	0	12	1	NA	8.6	more.than.12	1	0	0	0	0	0	0	some	on request	0	NA	NA	44.1708	0	0	0	1	1	1	0	0	1	1
3	NA	Intervention	0	12	1	NA	8.6	more.than.12	1	0	0	0	0	0	0	some	with advice	1	7	0	21.2792	0.5	0	0	1	1	1	0	0	1	1
450	NA	Intervention	0	12	1	NA	8.6	more.than.12	1	0	0	0	0	0	0	severe	on request	1	3	0	6.41528	0.86	0.478	0	1	1	1	0	0	1	1
345	NA	Intervention	0	12	1	NA	8.6	3to6	1	0	0	0	0	0	0	some	absconded	1	4	0	46.3403	0	0	0	1	1	1	0	0	1	1
303	NA	Intervention	0	12	1	NA	8.6	more.than.12	0	0	0	0	0	0	0	severe	on request	0	NA	NA	20.4986	0.86	0.67	0	1	1	1	0	0	1	0
358	NA	Intervention	0	12	1	NA	8.6	more.than.12	1	0	0	0	0	0	0	some	on request	0	NA	NA	51.4219	0.2	0	0	1	1	1	0	0	0	1
220	NA	Intervention	0	12	1	NA	8.6	more.than.12	1	0	0	0	0	0	0	severe	with advice	1	1	0	14.9225	0.75	0.8	0	1	1	1	0	0	1	1
44	NA	Intervention	0	12	1	NA	8.6	more.than.12	1	0	0	0	0	0	0	severe	other	1	4	0	17.3339	0.5	0.6	1	1	1	1	1	0	0	1
60	NA	Intervention	0	12	1	NA	8.6	more.than.12	1	0	0	0	0	0	0	some	on request	1	2	0	40.3817	0	0	0	1	1	1	0	0	1	1
752	NA	Intervention	0	12	1	NA	8.6	more.than.12	1	0	0	0	0	0	0	some	with advice	0	NA	NA	46.9469	0.5	0	0	1	1	1	0	0	1	1
333	NA	Pre-intervention	0	12	1	NA	8.6	more.than.12	1	0	1	1	0	0	0	some	with advice	1	5	0	50.58	0.5	0	0	1	1	1	1	0	0	1
551	NA	Intervention	0	12	1	NA	8.6	more.than.12	1	0	1	1	0	1	0	some	with advice	1	9	0	23.1619	0	0	0	1	1	1	0	0	1	1
276	NA	Intervention	0	13	1.08333	NA	8.8	more.than.12	1	0	0	0	0	0	0	severe	with advice	1	2	0	32.8683	0.88	0.82	0	1	1	1	0	0	1	1
403	NA	Intervention	0	13	1.08333	NA	8.8	more.than.12	1	0	1	1	0	0	1	some	with advice	1	6	0	18.4283	0	0	0	1	1	1	0	0	1	1
660	NA	Intervention	0	13	1.08333	NA	8.8	more.than.12	1	0	0	0	0	0	0	some	with advice	1	4	0	84.6611	0	0	0	1	1	1	0	0	1	1
549	NA	Intervention	0	13	1.08333	NA	8.8	7to12	1	0	1	1	1	0	0	some	with advice	1	7	0	18.2489	0	0	0	1	1	1	0	0	1	1
365	NA	Intervention	0	13	1.08333	NA	8.8	more.than.12	1	0	0	0	0	0	0	some	with advice	1	6	0	26.1033	0.5	0	0	0	1	1	0	0	0	1
85	NA	Intervention	0	13	1.08333	NA	8.8	more.than.12	1	0	0	0	0	0	0	some	with advice	1	3	0	25.9181	0	0	0	1	1	1	0	1	0	1
362	NA	Intervention	0	14	1.16667	NA	9	more.than.12	1	0	0	0	0	0	0	some	with advice	0	NA	NA	49.745	0.5	0	0	1	1	1	0	0	1	1
774	NA	Intervention	0	14	1.16667	NA	9	more.than.12	1	0	0	0	0	0	0	none	on request	1	4	0	47.6039	0	0	0	1	1	0	0	0	0	0
387	NA	Intervention	0	14	1.16667	NA	9	7to12	1	0	0	0	0	0	0	some	absconded	1	4	0	37.3775	0	0	0	1	1	1	0	0	1	1
515	NA	Intervention	0	14	1.16667	NA	9	more.than.12	1	0	0	0	0	0	0	severe	with advice	1	2	0	12.4936	0.9	0.9	0	1	1	1	0	0	1	1
176	NA	Intervention	0	14	1.16667	NA	9	more.than.12	1	0	0	0	0	0	0	severe	with advice	0	NA	NA	43.6647	0.9	0.9	0	1	1	1	0	0	1	1
239	NA	Intervention	0	14	1.16667	NA	9	more.than.12	1	0	0	0	0	0	0	some	with advice	1	6	0	48.8394	0.5	0	0	1	1	1	1	0	0	1
325	NA	Intervention	0	14	1.16667	NA	9	more.than.12	1	0	0	0	0	0	0	some	on request	1	9	1	25.4667	0	0	0	1	1	1	0	0	1	1
312	NA	Intervention	0	15	1.25	NA	9.2	more.than.12	1	0	1	1	0	0	1	some	with advice	1	3	0	22.3314	0	0	0	1	1	1	0	0	1	1
809	NA	Intervention	0	15	1.25	NA	9.2	more.than.12	1	0	0	1	0	0	0	some	with advice	0	NA	NA	14.9211	0	0	0	1	1	1	0	0	1	1
134	NA	Intervention	0	15	1.25	NA	9.2	more.than.12	1	0	0	0	0	0	0	some	on request	1	2	0	39.1656	0	0	0	1	1	1	0	0	1	1
589	NA	Intervention	0	15	1.25	NA	9.2	more.than.12	1	0	0	0	0	0	0	some	with advice	1	6	0	45.7619	0.69	0	0	1	1	1	1	0	0	1
277	NA	Intervention	0	15	1.25	NA	9.2	more.than.12	1	0	0	0	0	0	0	some	with advice	1	5	0	5.49972	0	0	0	1	1	1	0	0	1	1
613	NA	Intervention	0	15	1.25	NA	9.2	7to12	1	0	0	0	0	0	0	some	on request	0	NA	NA	6.00667	0	0	0	1	1	1	0	0	1	1
465	NA	Intervention	0	15	1.25	NA	9.2	3to6	1	0	0	0	0	0	0	none	with advice	1	9	0	17.0886	0	0	0	0	1	1	0	0	0	0
652	NA	Intervention	0	15	1.25	NA	9.2	7to12	1	0	0	0	0	0	0	some	on request	1	5	0	3.50889	0	0	0	1	1	1	0	0	1	1
659	NA	Intervention	0	16	1.33333	NA	9.4	more.than.12	1	0	1	0	0	1	0	some	absconded	1	4	0	68.0011	0	0	0	1	1	1	0	0	1	1
715	NA	Intervention	0	17	1.41667	NA	9.6	7to12	1	0	0	0	0	0	0	some	on request	1	7	0	66.8417	0	0	0	1	1	1	0	0	1	1
127	NA	Intervention	0	17	1.41667	NA	9.6	more.than.12	1	0	1	1	0	1	0	some	on request	1	2	0	17.3314	0	0	0	1	1	1	1	0	0	1
467	NA	Intervention	0	18	1.5	NA	9.8	more.than.12	1	1	0	0	0	0	0	none	on request	0	NA	NA	43.4811	0	0	0	1	1	1	0	0	1	0
781	NA	Intervention	0	18	1.5	NA	9.8	more.than.12	1	0	0	0	0	0	0	some	on request	1	3	0	25.3756	0	0	0	0	1	1	0	0	1	1
271	NA	Intervention	0	18	1.5	NA	9.8	3to6	1	0	0	0	0	0	0	some	on request	1	5	0	52.0006	0.5	0	0	1	1	1	0	0	1	1
452	NA	Pre-intervention	0	18	1.5	NA	9.8	7to12	1	0	0	0	0	0	0	some	absconded	0	NA	NA	NA	0.5	0	0	1	1	1	1	0	0	1
309	NA	Intervention	0	18	1.5	NA	9.8	more.than.12	1	0	0	0	0	0	0	severe	with advice	1	2	0	NA	0.98	0.81	0	1	1	1	0	0	1	1
89	NA	Pre-intervention	0	18	1.5	NA	9.8	more.than.12	1	0	1	1	0	1	0	some	absconded	1	5	0	33.2467	0	0	0	1	1	1	1	0	0	1
394	NA	Intervention	0	18	1.5	NA	9.8	more.than.12	1	0	1	1	0	1	0	none	with advice	1	3	0	13.2353	0	0	0	1	1	0	0	0	0	0
579	NA	Intervention	0	18	1.5	NA	9.8	more.than.12	1	0	0	0	0	0	0	severe	with advice	1	4	0	18.0761	0.86	0.8	0	1	1	1	0	0	1	1
584	NA	Intervention	0	19	1.58333	NA	10	more.than.12	1	0	0	0	0	0	0	some	absconded	0	NA	NA	44.2322	0	0	0	1	1	1	0	0	1	1
293	NA	Intervention	0	19	1.58333	NA	10	3to6	1	0	0	0	0	0	0	none	on request	1	3	0	30.7444	0	0	0	1	1	0	0	0	0	0
559	NA	Pre-intervention	0	20	1.66667	NA	10.1	more.than.12	1	0	1	0	0	0	1	some	with advice	1	4	0	21.165	1	0	0	1	1	1	1	0	0	1
740	NA	Intervention	0	20	1.66667	NA	10.1	more.than.12	1	0	1	0	0	1	0	some	with advice	1	3	0	50.3678	0	0	0	1	1	1	0	0	1	1
698	NA	Intervention	0	20	1.66667	NA	10.1	more.than.12	1	0	0	0	0	0	0	some	against medical advice	1	4	0	3.00278	0	0	0	0	1	1	0	0	1	1
370	NA	Pre-intervention	0	20	1.66667	NA	10.1	7to12	1	0	0	0	0	0	0	some	absconded	1	7	0	21.6658	0.5	0	0	1	1	1	1	0	0	1
783	NA	Intervention	0	20	1.66667	NA	10.1	more.than.12	1	0	0	0	0	0	0	severe	with advice	1	4	0	44.9975	1.01	0.9	0	1	1	1	0	0	1	1
429	NA	Intervention	0	21	1.75	NA	10.3	more.than.12	1	0	1	1	1	1	0	some	absconded	1	5	0	20.4997	0	0	0	1	1	1	0	0	1	1
454	NA	Pre-intervention	0	22	1.83333	NA	10.5	7to12	1	0	0	0	0	0	0	some	with advice	1	3	0	13.2525	0.4	0	0	1	1	1	0	0	0	1
555	NA	Intervention	0	22	1.83333	NA	10.5	more.than.12	1	0	0	0	0	0	0	some	on request	1	4	0	21.2486	1	0	0	1	1	1	0	0	1	1
263	NA	Pre-intervention	0	24	2	10	10.8	3to6	1	0	1	0	0	1	0	some	with advice	1	4	0	18.4289	0.5	0	0	1	1	1	1	0	0	1
194	NA	Intervention	0	24	2	7	10.8	3to6	1	0	0	0	0	0	0	severe	with advice	1	3	0	19.8231	1	0.7	0	0	1	1	1	0	0	1
565	NA	Intervention	0	24	2	10	10.8	more.than.12	1	0	0	0	0	0	0	some	with advice	0	NA	NA	15.4994	0	0	0	1	1	1	0	0	1	1
300	NA	Intervention	0	24	2	9.7	10.8	more.than.12	1	0	0	0	0	0	0	some	with advice	1	3	0	24.0639	0	0	0	1	1	1	0	0	1	1
481	NA	Intervention	0	24	2	11	10.8	more.than.12	1	0	1	1	0	0	0	some	on request	1	4	0	20.1692	0	0	0	1	1	1	0	0	1	1
1	NA	Intervention	0	24	2	10.8	10.8	3to6	1	0	0	0	0	0	0	severe	on request	0	NA	NA	27.8281	1.08	1.08	0	1	1	1	0	0	1	1
518	NA	Intervention	0	24	2	9.5	10.8	more.than.12	1	0	0	0	0	0	0	some	with advice	1	4	0	21.9986	0.5	0	0	1	1	1	1	0	0	1
453	NA	Intervention	0	24	2	7.1	10.8	3to6	1	0	0	0	0	0	0	none	on request	0	NA	NA	27	0	0	0	1	1	1	0	0	1	0
343	NA	Intervention	0	24	2	9	10.8	more.than.12	1	0	0	0	0	0	0	some	absconded	1	5	0	14.0914	0	0	0	1	1	1	0	0	1	1
827	NA	Intervention	0	24	2	15	10.8	7to12	1	0	0	0	0	0	0	none	absconded	0	NA	NA	18.4097	0	0	0	1	1	0	0	0	0	0
287	NA	Pre-intervention	0	24	2	9	10.8	more.than.12	1	0	0	0	0	0	0	none	on request	1	3	0	58.6567	0.5	0	0	1	1	1	1	0	0	0
543	NA	Intervention	0	24	2	9	10.8	3to6	1	0	0	0	0	0	0	some	absconded	0	NA	NA	9.08111	0	0	0	0	1	1	0	0	1	1
208	NA	Intervention	0	24	2	7.9	10.8	3to6	1	0	0	0	0	0	0	severe	on request	1	3	0	50.1764	1.27	0.79	0	1	1	1	0	0	1	1
756	NA	Intervention	0	24	2	9.7	10.8	more.than.12	1	0	0	0	0	0	0	some	on request	0	NA	NA	25.6547	0	0	0	1	1	1	1	0	0	1
771	NA	Intervention	0	24	2	9	10.8	3to6	1	0	0	0	0	0	0	some	with advice	1	2	0	21.8319	0	0	0	1	1	1	0	0	1	1
591	NA	Intervention	0	24	2	10	10.8	7to12	1	0	0	0	0	0	0	some	on request	1	2	0	21.1761	0.2	0	0	1	1	1	0	0	1	1
41	NA	Pre-intervention	0	26	2.16667	12	11.2	7to12	1	0	0	0	0	0	0	some	absconded	1	6	0	44.6814	0.9	0	0	1	1	1	0	0	1	1
576	NA	Intervention	0	27	2.25	11.2	11.3	3to6	1	0	0	0	0	0	0	some	with advice	1	4	0	10.5036	1.12	0	0	1	1	1	0	0	1	1
497	NA	Intervention	0	28	2.33333	8.9	11.5	3to6	1	0	0	0	0	0	0	some	other	1	5	0	2.90528	1	0	0	1	1	1	0	0	1	1
7	NA	Intervention	0	3	0.25	NA	5.7	7to12	1	0	0	0	0	0	0	some	on request	0	NA	NA	49.9933	0	0	0	1	1	1	0	0	1	1
592	NA	Intervention	0	3	0.25	NA	5.7	NA	1	0	0	0	0	0	0	severe	with advice	1	3	0	42.6733	0.56	0.4	0	0	1	1	0	0	0	1
440	NA	Intervention	0	3	0.25	NA	5.7	more.than.12	1	0	0	0	0	0	0	some	on request	1	4	0	32.3383	0	0	0	1	1	1	0	0	1	1
772	NA	Intervention	0	30	2.5	8.3	11.8	more.than.12	1	0	0	0	0	0	0	some	with advice	1	3	0	24.005	0	0	0	1	1	1	0	0	1	1
436	NA	Intervention	0	30	2.5	9	11.8	more.than.12	1	0	0	0	0	0	0	none	on request	1	3	0	26.5928	0	0	0	1	1	0	0	0	0	0
777	NA	Intervention	0	36	3	14	12.7	more.than.12	1	0	0	0	0	0	0	severe	other	1	4	0	11.4239	0.5	1.4	0	0	1	1	0	0	0	1
687	NA	Pre-intervention	0	36	3	9	12.7	more.than.12	1	0	0	0	0	0	0	some	with advice	1	3	0	NA	0.5	0	0	0	1	1	0	0	0	1
170	NA	Intervention	0	4	0.333333	NA	6.2	more.than.12	1	0	0	0	0	0	0	severe	other	0	NA	0	46.6697	0.62	0.6	0	0	1	0	0	0	0	1
644	NA	Intervention	0	4	0.333333	NA	6.2	more.than.12	1	0	0	0	0	0	0	some	with advice	1	3	0	19.5744	0	0	0	1	1	1	0	0	1	1
108	NA	Intervention	0	4	0.333333	NA	6.2	more.than.12	1	0	0	0	0	0	0	some	on request	1	2	0	24.8044	0	0	0	1	1	1	0	0	1	1
770	NA	Intervention	0	42	3.5	11	13.6	3to6	1	0	0	0	0	0	0	some	with advice	0	NA	NA	14.0975	1	0	0	1	1	1	0	0	1	1
766	NA	Intervention	0	42	3.5	14	13.6	3to6	1	0	0	0	0	0	0	none	on request	1	3	0	24.7397	0	0	0	1	1	0	0	0	0	0
144	NA	Intervention	0	48	4	14	14.4	7to12	1	0	0	0	0	0	0	some	on request	1	3	0	22.2361	0	0	0	1	1	1	0	0	1	1
590	NA	Pre-intervention	0	5	0.416667	NA	6.7	more.than.12	1	0	1	0	0	0	1	severe	on request	1	2	0	61.0031	0.5	0.62	0	0	1	1	1	0	0	1
782	NA	Intervention	0	5	0.416667	NA	6.7	more.than.12	1	0	1	0	1	0	1	some	with advice	1	7	0	29.2561	0	0	0	1	1	1	0	0	1	1
283	NA	Intervention	0	5	0.416667	NA	6.7	more.than.12	1	0	0	0	0	0	0	some	with advice	1	5	0	59.2019	0	0	0	1	1	1	0	0	1	1
290	NA	Intervention	0	5	0.416667	NA	6.7	more.than.12	1	0	0	0	0	0	0	some	on request	1	3	0	20.0028	0	0	0	1	1	1	0	0	1	1
213	NA	Intervention	0	5	0.416667	NA	6.7	more.than.12	1	0	0	0	0	0	0	none	with advice	1	5	0	37.2508	0	0	0	1	1	1	0	0	1	0
657	NA	Intervention	0	5	0.416667	NA	6.7	more.than.12	1	0	0	0	0	0	0	some	other	0	NA	NA	1.65833	0	0	0	1	1	1	0	0	1	1
661	NA	Intervention	0	5	0.416667	NA	6.7	more.than.12	1	0	0	0	0	0	0	none	with advice	1	8	0	34.5	0	0	0	1	1	1	1	0	0	0
496	NA	Intervention	0	5	0.416667	NA	6.7	more.than.12	1	0	0	0	0	0	0	severe	on request	1	5	0	9.90806	0.55	0.7	0	0	1	1	0	0	1	1
676	NA	Intervention	0	6	0.5	NA	7.1	more.than.12	1	0	0	0	0	0	0	none	with advice	1	5	0	44.5744	0	0	0	1	1	1	0	0	1	0
384	NA	Pre-intervention	0	6	0.5	NA	7.1	3to6	1	0	0	0	0	0	0	none	with advice	0	NA	NA	14.9875	0	0	0	1	1	1	0	0	0	0
509	NA	Intervention	0	6	0.5	NA	7.1	more.than.12	1	0	0	0	0	0	0	some	on request	1	3	0	37.9956	0	0	0	1	1	1	0	0	1	1
617	NA	Intervention	0	6	0.5	NA	7.1	more.than.12	1	0	0	0	0	0	0	some	with advice	1	7	0	15.9992	0	0	0	1	1	1	0	0	1	1
743	NA	Intervention	0	6	0.5	NA	7.1	more.than.12	1	0	1	1	1	0	0	some	with advice	0	NA	NA	22.5142	0	0	0	0	1	1	0	0	1	1
286	NA	Intervention	0	6	0.5	NA	7.1	more.than.12	1	0	0	0	0	0	0	some	with advice	0	NA	NA	23.1978	0	0	0	1	1	1	0	0	1	1
469	NA	Intervention	0	6	0.5	NA	7.1	7to12	1	0	0	0	0	0	0	some	absconded	1	3	0	55.8761	0	0	0	1	1	1	0	0	1	1
62	NA	Intervention	0	6	0.5	NA	7.1	more.than.12	1	0	0	0	0	0	0	severe	with advice	1	6	0	18.0764	0.71	0.72	0	1	1	1	0	0	1	1
753	NA	Intervention	0	6	0.5	NA	7.1	more.than.12	1	0	0	0	0	0	0	some	with advice	1	3	0	22.0106	0	0	0	1	1	1	0	0	1	1
651	NA	Pre-intervention	0	6	0.5	NA	7.1	7to12	1	0	0	0	0	0	0	some	absconded	1	6	0	19.8403	0.5	0	0	1	1	1	1	0	0	1
717	NA	Pre-intervention	0	60	5	16	16	7to12	1	0	0	0	0	0	0	some	on request	1	3	0	30.8386	3	0	0	1	0	1	0	0	1	1
513	NA	Pre-intervention	0	60	5	20	16	3to6	1	0	0	0	0	0	0	some	on request	1	4	0	7.90528	0.5	0	0	1	0	1	1	0	0	1
22	NA	Pre-intervention	0	60	5	11	16	more.than.12	1	0	0	0	0	0	0	some	with advice	1	2	0	5.00889	1	0	0	1	0	1	1	0	0	1
78	NA	Intervention	0	60	5	17	16	3to6	1	0	0	0	0	0	0	some	on request	1	5	0	NA	0	0	0	0	0	1	0	0	1	1
145	NA	Pre-intervention	0	60	5	16	16	7to12	1	0	0	0	0	0	0	some	with advice	1	2	0	17.0519	0.5	0	0	1	0	1	1	0	0	1
284	NA	Intervention	0	60	5	22	16	more.than.12	1	0	0	0	0	0	0	some	with advice	0	NA	NA	32.1525	0	0	0	0	0	1	0	0	1	1
93	NA	Intervention	0	7	0.583333	NA	7.4	more.than.12	1	0	1	1	1	0	1	none	with advice	0	NA	NA	23.3192	0	0	0	1	1	0	0	0	0	0
130	NA	Intervention	0	7	0.583333	NA	7.4	more.than.12	1	0	0	0	0	0	0	some	absconded	1	5	0	6.24639	0	0	0	1	1	1	0	0	1	1
79	NA	Intervention	0	7	0.583333	NA	7.4	more.than.12	1	0	0	0	0	0	0	some	with advice	0	NA	NA	19.4869	0.5	0	0	1	1	1	0	0	1	1
758	NA	Intervention	0	7	0.583333	NA	7.4	more.than.12	1	0	0	0	0	0	0	some	with advice	1	3	0	45.8361	0	0	0	1	1	1	0	0	1	1
596	NA	Intervention	0	7	0.583333	NA	7.4	more.than.12	1	0	0	0	0	0	0	some	with advice	0	NA	NA	69.9331	0	0	0	1	1	1	0	0	1	1
20	NA	Pre-intervention	0	7	0.583333	NA	7.4	NA	1	0	0	0	0	0	0	some	on request	0	NA	NA	NA	0	0	0	0	1	1	0	0	0	1
751	NA	Intervention	0	8	0.666667	NA	7.7	more.than.12	1	0	0	0	0	0	0	some	absconded	1	7	0	90.3353	0	0	0	1	1	1	0	0	1	1
711	NA	Intervention	0	8	0.666667	NA	7.7	7to12	1	0	0	0	0	0	0	none	with advice	1	3	0	22.9514	0.5	0	0	1	1	1	1	0	0	0
547	NA	Intervention	0	8	0.666667	NA	7.7	more.than.12	1	0	0	0	0	0	0	none	with advice	1	3	0	41.6711	0	0	0	1	1	1	0	0	1	0
599	NA	Pre-intervention	0	8	0.666667	NA	7.7	7to12	1	0	0	0	0	0	0	some	absconded	0	NA	NA	1.90694	0.5	0	0	1	1	1	1	0	0	1
614	NA	Intervention	0	8	0.666667	NA	7.7	more.than.12	1	0	0	0	0	0	0	some	with advice	1	5	0	49.1686	0	0	0	1	1	1	0	0	1	1
568	NA	Intervention	0	8	0.666667	NA	7.7	more.than.12	1	0	0	0	0	0	0	some	with advice	1	6	0	32.6681	0.375	0	0	1	1	1	0	0	0	1
826	NA	Intervention	0	8	0.666667	NA	7.7	more.than.12	1	0	0	0	0	0	0	some	absconded	0	NA	NA	61.3336	0	0	0	1	1	1	0	0	1	1
655	NA	Intervention	0	8	0.666667	NA	7.7	more.than.12	1	0	0	0	0	0	0	some	absconded	0	NA	NA	32.3283	0	0	0	0	1	1	0	0	1	1
748	NA	Intervention	0	8	0.666667	NA	7.7	more.than.12	1	0	0	0	0	0	0	severe	on request	1	7	0	41.5794	0.77	0.66	0	1	1	1	0	0	1	1
292	NA	Pre-intervention	0	8	0.666667	NA	7.7	7to12	1	0	1	0	0	1	0	some	on request	0	NA	NA	21.82	0.5	0	0	1	1	1	1	0	0	1
349	NA	Intervention	0	8	0.666667	NA	7.7	more.than.12	1	0	0	0	0	0	0	some	on request	1	3	0	69.1731	0	0	0	1	1	1	0	0	1	1
765	NA	Intervention	0	8	0.666667	NA	7.7	more.than.12	1	0	1	1	1	1	0	some	with advice	1	7	0	37.1617	0	0	0	1	1	1	0	0	1	1
696	NA	Intervention	0	8	0.666667	NA	7.7	more.than.12	1	0	0	0	0	0	0	some	with advice	0	NA	NA	23.3364	0	0	0	1	1	1	0	0	1	1
728	NA	Pre-intervention	0	8	0.666667	NA	7.7	more.than.12	1	0	0	0	0	0	0	some	on request	1	3	0	50.5286	0.3	0	0	1	1	1	1	0	0	1
722	NA	Intervention	0	84	7	11	20.029	more.than.12	1	0	0	0	0	0	0	some	on request	1	3	0	24.1972	0	0	0	1	0	1	0	0	1	1
494	NA	Pre-intervention	0	84	7	13	20.029	7to12	1	0	0	0	0	0	0	some	absconded	1	3	0	23.6867	2	0	0	1	0	1	1	0	0	1
605	NA	Pre-intervention	0	9	0.75	NA	8	more.than.12	1	0	0	0	0	0	0	some	with advice	1	5	0	31.485	0.5	0	0	1	1	1	1	0	0	1
12	NA	Pre-intervention	0	9	0.75	NA	8	more.than.12	1	0	1	0	0	0	1	some	absconded	0	NA	NA	41.5031	0.5	0	0	0	1	1	0	0	0	1
203	NA	Intervention	0	9	0.75	NA	8	more.than.12	1	0	1	1	0	0	0	none	on request	1	7	0	23.9911	0	0	0	1	1	0	0	0	0	0
122	NA	Intervention	0	9	0.75	NA	8	more.than.12	1	0	0	0	0	0	0	some	with advice	0	NA	NA	23.6603	0	0	0	1	1	1	0	0	1	1
342	NA	Intervention	0	9	0.75	NA	8	more.than.12	1	0	1	1	1	1	0	some	absconded	1	7	0	26.6672	0	0	0	1	1	1	0	0	1	1
348	NA	Intervention	0	9	0.75	NA	8	more.than.12	1	0	0	0	0	0	0	some	with advice	0	NA	NA	15.7628	0	0	0	1	1	1	0	0	1	1
510	NA	Intervention	0	9	0.75	NA	8	more.than.12	1	0	0	0	0	0	0	severe	with advice	1	6	0	13.5847	0.5	0.87	0	1	1	1	0	0	0	1
408	NA	Intervention	0	9	0.75	NA	8	3to6	1	0	0	0	0	0	0	severe	absconded	1	3	0	60.5011	1	0.76	0	0	1	1	0	0	1	1
223	NA	Intervention	0	9	0.75	NA	8	more.than.12	1	0	0	0	0	0	0	severe	on request	1	6	0	24.29	0.7	0.75	0	1	1	1	0	0	1	1
36	NA	Intervention	0	9	0.75	NA	8	more.than.12	1	0	0	0	0	0	0	some	with advice	0	NA	NA	47.0936	0	0	0	0	1	1	0	0	1	1
294	NA	Intervention	0	9	0.75	NA	8	3to6	1	0	0	0	0	0	0	severe	on request	0	NA	NA	46.745	0.5	0.6	0	1	1	1	0	0	1	1
329	NA	Intervention	0	9	0.75	NA	8	more.than.12	1	0	0	0	0	0	0	severe	with advice	0	NA	NA	35.8453	0.79	0.79	0	1	1	1	0	0	1	1
792	NA	Pre-intervention	0	9	0.75	NA	8	7to12	1	0	0	0	0	0	0	some	with advice	1	5	0	62.5458	1	0	0	1	1	1	0	0	0	1
840	NA	Pre-intervention	0	96	8	24	22.138	7to12	1	0	1	1	1	0	0	some	with advice	0	NA	NA	22.2464	1	0	0	1	0	1	1	0	0	1
531	NA	Pre-intervention	1	132	11	NA	30.851	more.than.12	1	0	0	0	0	0	0	some	with advice	0	NA	NA	37.8303	1	0	0	1	0	1	1	0	0	1
798	NA	Intervention	1	132	11	NA	30.851	more.than.12	1	0	0	0	0	0	0	some	on request	1	3	0	25.9181	0	0	0	0	0	1	0	0	1	1
173	NA	Pre-intervention	0	144	12	NA	33.7446	more.than.12	1	0	1	1	0	1	0	some	with advice	0	NA	NA	26.7078	1	0	0	1	0	1	1	0	0	1
471	NA	Intervention	0	144	12	NA	33.7446	3to6	1	0	0	0	0	0	0	some	with advice	0	NA	NA	22.9361	1.875	0	0	0	0	1	0	0	1	1
191	NA	Intervention	0	144	12	NA	33.7446	more.than.12	1	0	0	0	0	0	0	some	with advice	1	3	0	23.4417	1	0	0	1	0	1	0	0	1	1
419	NA	Intervention	0	144	12	NA	33.7446	7to12	1	0	1	1	0	0	0	some	on request	0	NA	NA	29.0875	0	0	0	0	0	1	0	0	1	1
464	NA	Pre-intervention	0	132	11	NA	30.1841	7to12	1	0	0	0	0	0	0	some	with advice	0	NA	NA	22.6247	1	0	0	1	0	1	1	0	0	1
320	NA	Intervention	0	132	11	NA	30.1841	more.than.12	1	0	0	0	0	0	0	severe	on request	1	2	0	49.5017	0.5	2.9	0	0	0	1	0	0	0	1
616	NA	Intervention	0	132	11	NA	30.1841	more.than.12	1	0	0	0	0	0	0	some	on request	1	2	0	34.3456	0	0	0	0	0	1	0	0	1	1
395	NA	Intervention	0	132	11	NA	30.1841	more.than.12	1	0	0	0	0	0	0	some	on request	1	2	0	22.5261	0	0	0	0	0	1	0	0	1	1
426	NA	Pre-intervention	0	132	11	NA	30.1841	3to6	1	0	1	1	0	0	0	severe	on request	1	1	0	21.4103	3	2.545	0	1	0	1	1	0	1	1
378	NA	Pre-intervention	0	132	11	NA	30.1841	7to12	1	0	1	1	0	0	0	severe	on request	1	1	0	27.6617	3	4.195	0	1	0	1	1	1	1	1
28	NA	Pre-intervention	0	168	14	NA	42.5843	more.than.12	1	0	0	0	0	0	0	some	with advice	1	6	0	33.9925	1	0	0	1	0	1	1	0	0	1
253	NA	Intervention	1	156	13	NA	38.2053	more.than.12	1	0	1	1	0	0	0	some	with advice	1	5	0	11.125	0	0	0	0	0	1	0	0	1	1
466	NA	Intervention	1	156	13	NA	38.2053	more.than.12	1	0	0	0	0	0	0	some	with advice	1	2	0	24.3328	0	0	0	0	0	1	0	0	1	1
769	NA	Intervention	1	168	14	NA	41.5748	more.than.12	1	0	0	0	0	0	0	some	against medical advice	1	2	0	4.70083	3.15	0	0	0	0	1	0	0	1	1
642	NA	Intervention	1	144	12	NA	34.5255	3to6	1	0	0	0	0	0	0	some	other	0	NA	NA	21.0008	0	0	0	0	0	1	0	0	1	1
695	NA	Intervention	1	144	12	NA	34.5255	7to12	1	0	1	1	0	0	0	severe	on request	1	2	0	36.1756	3.5	3.5	0	0	0	1	0	0	1	1
189	NA	Pre-intervention	1	120	10	NA	27.4477	more.than.12	1	0	1	1	0	0	0	some	with advice	1	3	0	21.9528	0.5	0	0	1	0	1	0	0	1	1
392	NA	Intervention	1	120	10	NA	27.4477	more.than.12	1	0	0	0	0	0	0	some	with advice	0	NA	NA	18.0564	0.203	0	0	0	0	1	0	0	1	1
233	NA	Intervention	1	120	10	NA	27.4477	more.than.12	1	0	0	0	0	0	0	some	with advice	1	3	0	36.6083	0	0	0	0	0	1	0	0	1	1
304	NA	Intervention	1	120	10	NA	27.4477	3to6	1	0	0	0	0	0	0	severe	on request	1	3	0	3.99333	1.7	2.7	0	0	0	1	0	0	1	1
811	NA	Intervention	0	120	10	NA	27.1725	more.than.12	1	0	0	0	0	0	0	some	with advice	0	NA	NA	24.8303	2	0	0	1	0	1	0	0	0	1
714	District	Intervention	0	216	18	57	45	more.than.12	1	0	0	0	0	0	0	some	with advice	1	2	0	23.6681	3	0	0	1	0	1	0	0	1	1
491	District	Pre-intervention	0	576	48	49	50	more.than.12	1	0	1	0	0	0	0	some	with advice	1	5	0	53.4086	2	0	0	1	0	1	1	1	0	1
259	District	Pre-intervention	0	660	55	40	50	more.than.12	1	0	0	0	0	0	0	some	with advice	1	4	0	15.0244	1	0	0	1	0	1	0	0	1	1
624	District	Pre-intervention	0	324	27	54	50	7to12	1	0	0	0	0	0	0	some	with advice	1	4	0	26.0808	1	0	0	1	0	1	1	0	0	1
755	District	Intervention	1	192	16	35	42	more.than.12	1	0	0	0	0	0	0	some	with advice	1	4	0	NA	0	0	0	1	0	1	0	0	1	1
327	District	Pre-intervention	1	264	22	40	45	more.than.12	1	0	1	0	1	1	0	some	with advice	1	6	0	18.8392	2	0	0	1	0	1	1	0	0	1
601	District	Pre-intervention	0	540	45	49	50	3to6	1	0	1	0	0	0	1	some	with advice	1	4	0	38.6606	2	0	0	1	0	1	1	0	0	1
618	District	Pre-intervention	1	420	35	40	45	more.than.12	1	0	0	0	0	0	0	some	with advice	0	NA	NA	46.2503	3	0	0	0	0	1	0	1	1	1
302	District	Pre-intervention	1	300	25	36	45	7to12	1	0	0	0	0	0	0	some	with advice	1	5	0	44.7925	3	0	0	1	0	1	1	0	0	1
734	District	Pre-intervention	1	greater.than.1068	greater.than.89	37	45	more.than.12	1	0	0	0	0	0	0	some	with advice	0	NA	NA	68.6647	2	0	0	1	0	1	1	0	0	1
829	District	Pre-intervention	1	300	25	40	45	more.than.12	1	0	1	0	1	1	0	some	with advice	1	6	0	26.2839	2	0	0	1	0	1	1	0	0	1
427	District	Pre-intervention	1	456	38	56	45	more.than.12	1	0	1	0	1	0	1	some	absconded	1	2	0	26.2575	2	0	0	1	0	1	0	0	0	1
14	District	Pre-intervention	1	456	38	55	45	more.than.12	1	0	1	1	1	0	0	some	on request	1	6	0	6.98972	2	0	0	1	0	1	1	0	0	1
19	District	Pre-intervention	0	420	35	45	50	7to12	1	0	0	0	0	0	0	some	with advice	0	NA	NA	26.4058	3	0	0	1	0	1	0	0	0	1
140	District	Pre-intervention	0	264	22	53	50	more.than.12	1	0	0	0	0	0	0	some	with advice	1	5	0	27.5786	2	0	1	1	0	1	0	0	0	1
184	District	Pre-intervention	1	540	45	45	45	more.than.12	1	0	1	1	0	0	0	some	absconded	1	6	0	NA	2	0	0	1	0	1	1	0	0	1
267	District	Pre-intervention	1	540	45	41	45	7to12	1	0	0	0	0	0	0	some	with advice	1	2	0	27.3289	0	0	0	1	0	1	0	0	1	1
389	District	Pre-intervention	1	336	28	40	45	more.than.12	1	0	0	0	0	0	0	some	with advice	1	2	0	33.4944	1	0	0	1	0	0	0	0	0	1
232	District	Pre-intervention	0	216	18	53	45	3to6	1	0	0	0	0	0	0	some	against medical advice	1	2	0	4.82139	1	0	0	1	0	1	0	0	0	1
474	District	Pre-intervention	1	600	50	36	45	more.than.12	1	0	0	0	0	0	0	some	with advice	0	NA	NA	72.0553	2	0	0	1	0	1	1	0	0	1
583	District	Pre-intervention	1	180	15	44	42	more.than.12	1	0	0	0	0	0	0	some	on request	1	5	0	7.4325	1	0	0	1	0	1	1	0	0	1
315	District	Pre-intervention	1	360	30	49	45	7to12	1	0	0	0	0	0	0	some	with advice	0	NA	NA	20.5656	2	0	0	1	0	1	0	0	0	1
97	District	Pre-intervention	1	420	35	48	45	7to12	1	0	0	0	0	0	0	some	on request	1	2	0	2.67083	1	0	0	0	0	1	0	0	1	1
712	District	Pre-intervention	1	600	50	65	45	3to6	1	0	0	0	0	0	0	some	with advice	1	2	0	9.9075	2	0	0	1	0	1	0	0	0	1
186	District	Pre-intervention	1	300	25	45	45	7to12	1	0	1	0	0	1	0	some	with advice	1	2	0	9.0125	1	0	1	1	0	1	1	0	0	1
795	District	Pre-intervention	1	360	30	55	45	more.than.12	1	0	0	0	0	0	0	some	against medical advice	1	6	1	9.00417	2	0	0	1	0	1	1	0	0	1
278	District	Pre-intervention	1	264	22	45	45	more.than.12	1	0	0	0	0	0	0	some	against medical advice	1	2	0	9.12861	2	0	0	1	0	1	1	0	0	1
359	District	Pre-intervention	1	600	50	45	45	more.than.12	1	0	0	0	0	0	0	some	with advice	1	3	0	25.3844	1	0	0	0	0	1	1	0	0	1
147	District	Pre-intervention	1	540	45	45	45	more.than.12	1	0	0	0	0	0	0	some	with advice	0	NA	NA	25.7394	1	0	0	1	0	1	1	0	0	1
143	District	Pre-intervention	1	360	30	38	45	more.than.12	1	0	1	0	0	1	0	some	with advice	1	3	0	23.0342	1	0	0	1	0	1	1	0	0	1
399	District	Pre-intervention	1	600	50	46	45	more.than.12	1	0	0	0	0	0	0	some	with advice	1	2	0	23.9908	2	0	0	0	0	1	1	0	0	1
54	District	Pre-intervention	1	720	60	54	45	more.than.12	1	0	0	0	0	0	0	some	with advice	1	3	0	22.3819	2	0	0	1	0	1	1	0	0	1
310	District	Pre-intervention	1	456	38	43	45	more.than.12	1	0	1	0	1	0	0	some	with advice	1	3	0	28.5525	2	0	0	1	0	1	1	0	0	1
42	District	Pre-intervention	1	420	35	36	45	more.than.12	1	0	1	0	0	0	0	some	with advice	1	5	0	104.294	2	0	0	1	0	1	0	0	1	1
435	District	Pre-intervention	0	540	45	48	50	more.than.12	1	0	0	0	0	0	0	some	against medical advice	0	NA	NA	19.8339	1	0	0	0	0	1	1	0	0	1
34	District	Pre-intervention	0	804	67	62	50	more.than.12	1	0	1	1	0	0	0	some	with advice	1	4	0	20.4983	3	0	0	1	0	1	1	0	0	1
199	District	Pre-intervention	0	204	17	40	45	7to12	1	0	0	0	0	0	0	some	against medical advice	1	4	0	60.19	0	0	0	1	0	1	0	0	0	1
316	District	Pre-intervention	0	420	35	45	50	more.than.12	1	0	0	0	0	0	0	some	with advice	1	8	0	NA	1	0	0	1	0	1	0	0	1	1
331	District	Pre-intervention	1	600	50	35	45	more.than.12	1	0	1	0	0	0	0	some	with advice	0	NA	NA	39.12	2	0	0	1	0	1	1	0	0	1
441	District	Pre-intervention	1	360	30	60	45	7to12	1	0	0	0	0	0	0	some	on request	0	NA	NA	48.4264	2	0	0	1	0	1	0	0	0	1
727	District	Pre-intervention	1	360	30	57	45	more.than.12	1	0	1	0	1	1	0	some	absconded	1	3	0	19.0794	2	0	0	1	0	1	1	0	0	1
168	District	Pre-intervention	1	360	30	61	45	more.than.12	1	0	1	1	0	0	0	some	with advice	1	5	1	23.5036	2	0	0	1	0	1	1	0	0	1
328	District	Pre-intervention	1	420	35	36	45	7to12	1	0	0	0	0	0	0	some	with advice	0	NA	NA	21.99	2	0	0	1	0	1	1	0	0	1
824	District	Pre-intervention	1	300	25	51	45	7to12	1	0	0	0	0	0	0	some	on request	0	NA	NA	NA	2	0	0	1	0	1	0	0	1	1
710	District	Pre-intervention	1	216	18	42	42	more.than.12	1	0	0	0	0	0	0	some	with advice	0	NA	NA	NA	2	0	0	1	0	1	1	0	0	1
539	District	Pre-intervention	1	420	35	41	45	more.than.12	1	0	0	0	0	0	0	some	absconded	0	NA	NA	15.8294	2	0	0	1	0	1	1	0	0	1
833	District	Pre-intervention	1	780	65	55	45	7to12	1	0	0	0	0	0	0	some	with advice	1	4	0	NA	2	0	0	1	0	1	1	0	0	1
268	District	Pre-intervention	1	240	20	40	45	more.than.12	1	0	1	1	0	0	0	some	absconded	1	2	0	NA	3	0	0	1	0	1	0	0	1	1
528	District	Pre-intervention	1	360	30	55	45	more.than.12	1	0	0	0	0	0	0	some	on request	1	6	0	36.0922	2	0	0	1	0	1	1	0	0	1
773	District	Pre-intervention	1	540	45	49	45	more.than.12	1	0	0	0	0	0	0	some	against medical advice	1	3	0	6.08139	2	0	0	0	0	1	1	0	0	1
142	District	Pre-intervention	0	660	55	49	50	more.than.12	1	0	1	0	0	0	1	some	with advice	1	3	0	45.5539	2	0	0	1	0	1	0	0	1	1
410	District	Pre-intervention	1	720	60	43	45	more.than.12	1	0	0	0	0	0	0	some	with advice	1	4	0	45.2892	2	0	0	1	0	1	0	0	1	1
431	District	Pre-intervention	0	840	70	41	50	7to12	1	0	0	0	0	0	0	some	with advice	0	NA	NA	39.1675	3	0	0	1	0	1	0	0	0	1
641	District	Pre-intervention	1	540	45	49	45	7to12	1	0	0	0	0	0	0	some	on request	1	4	0	NA	1	0	0	0	0	1	1	0	0	1
76	District	Pre-intervention	0	420	35	65	50	more.than.12	1	0	0	0	0	0	0	some	against medical advice	1	2	0	NA	1	0	0	0	0	1	0	0	0	1
432	District	Pre-intervention	1	300	25	34	45	7to12	1	0	0	0	0	0	0	some	absconded	0	NA	NA	17.9064	2	0	0	1	0	1	1	0	0	1
514	District	Pre-intervention	0	660	55	60	50	more.than.12	1	0	1	0	1	0	0	none	with advice	1	4	0	24.5822	2	0	0	1	0	1	0	0	0	0
628	District	Pre-intervention	1	480	40	39	45	7to12	1	0	0	0	0	0	0	some	with advice	1	3	0	22.9989	2	0	0	1	0	1	1	0	0	1
813	District	Intervention	0	540	45	46	50	more.than.12	1	0	0	0	0	0	0	some	with advice	1	4	0	45.1747	1	0	0	1	0	1	0	0	1	1
803	District	Pre-intervention	0	540	45	65	50	more.than.12	1	0	0	0	0	0	0	some	with advice	0	NA	NA	25.84	3	0	0	1	0	1	1	0	0	1
24	District	Pre-intervention	1	300	25	60	45	7to12	1	0	0	0	0	0	0	some	with advice	1	3	0	5.34306	1	0	0	1	0	1	1	0	0	1
812	District	Pre-intervention	1	720	60	60	45	more.than.12	1	0	1	1	1	0	0	some	with advice	1	4	0	24.2861	3	0	0	1	0	1	1	0	0	1
379	District	Pre-intervention	0	660	55	60	50	more.than.12	1	0	1	0	1	1	0	some	with advice	1	3	0	NA	1	0	0	1	0	1	1	0	0	1
346	District	Pre-intervention	1	480	40	49	45	more.than.12	1	0	0	0	0	0	0	some	with advice	1	6	0	48.62	2	0	0	1	0	1	1	0	0	1
355	District	Pre-intervention	1	240	20	35	45	7to12	1	0	0	0	0	0	0	some	with advice	1	5	0	23.8164	1	0	0	1	0	1	1	0	0	1
790	District	Pre-intervention	0	336	28	62	50	3to6	1	0	0	0	0	0	0	some	absconded	1	5	0	16.4967	2	0	0	1	0	1	1	0	0	1
574	District	Pre-intervention	1	300	25	32	45	more.than.12	1	0	0	0	0	0	0	some	with advice	0	NA	NA	45.52	2	0	0	1	0	1	1	0	0	1
732	District	Pre-intervention	1	588	49	43	45	more.than.12	1	0	0	0	0	0	0	some	absconded	1	4	0	7.78722	1	0	0	1	0	1	1	0	0	1
364	District	Pre-intervention	1	660	55	68	45	more.than.12	1	0	0	0	0	0	0	some	absconded	1	4	0	32.5925	2	0	0	0	0	1	1	0	0	1
58	District	Pre-intervention	0	300	25	59	50	more.than.12	1	0	0	0	0	0	0	some	against medical advice	0	NA	NA	8.00306	1	0	0	1	0	1	1	0	0	1
524	District	Pre-intervention	1	300	25	53	45	more.than.12	1	0	0	0	0	0	0	some	absconded	0	NA	NA	27.1225	2	0	0	1	0	1	0	0	0	1
240	District	Pre-intervention	1	384	32	45	45	more.than.12	1	0	1	0	0	0	1	some	with advice	0	NA	NA	47.0344	2	0	0	1	0	1	0	0	1	1
405	District	Pre-intervention	0	312	26	39	50	7to12	1	0	0	0	0	0	0	some	absconded	1	2	0	17.4922	1	0	0	1	0	1	0	0	0	1
569	District	Pre-intervention	0	204	17	36	45	7to12	1	0	0	0	0	0	0	some	absconded	1	3	0	24.05	1	0	0	1	0	1	0	0	0	1
822	District	Pre-intervention	0	600	50	39	50	3to6	1	0	0	0	0	0	0	some	absconded	1	4	0	23.3903	1	0	0	0	0	1	0	0	0	1
638	District	Pre-intervention	1	240	20	38	45	3to6	1	0	0	0	0	0	0	some	on request	1	4	0	2.75139	1	0	0	1	0	1	0	0	0	1
736	District	Pre-intervention	1	264	22	34	45	7to12	1	0	0	0	0	0	0	some	with advice	1	6	0	42.045	1	0	0	1	0	1	1	0	0	1
573	District	Pre-intervention	1	480	40	42	45	more.than.12	1	0	0	0	0	0	0	some	with advice	1	5	0	34.9781	2	0	0	1	0	1	1	0	0	1
86	District	Intervention	0	336	28	55	50	more.than.12	1	0	0	0	0	0	0	none	against medical advice	1	3	0	14.4975	0	0	0	0	0	1	0	0	1	0
63	District	Pre-intervention	1	216	18	45	42	more.than.12	1	0	0	0	0	0	0	some	other	1	4	0	4.22583	2	0	0	1	0	1	0	0	1	1
570	District	Intervention	1	336	28	56	45	7to12	1	0	0	0	0	0	0	some	on request	0	NA	NA	22.6797	0	0	0	0	0	1	0	0	1	1
376	District	Intervention	1	216	18	32	42	3to6	1	0	0	0	0	0	0	some	on request	1	3	0	20.6728	0	0	0	1	0	1	0	0	1	1
128	District	Pre-intervention	0	288	24	59	50	7to12	1	0	1	0	0	0	0	some	with advice	1	6	1	16.8206	3	0	0	1	0	1	0	0	0	1
155	District	Pre-intervention	0	540	45	51	50	NA	1	0	0	0	0	0	0	some	with advice	0	NA	NA	31.1992	2	0	0	1	0	1	0	0	0	1
190	District	Pre-intervention	0	720	60	45	50	more.than.12	1	0	0	0	0	0	0	some	with advice	0	NA	NA	24.2194	1	0	0	1	0	1	1	0	0	1
61	District	Pre-intervention	1	720	60	38	45	more.than.12	1	0	0	0	0	0	0	some	with advice	1	4	0	7.34722	1	0	0	1	0	1	1	0	0	1
338	District	Pre-intervention	1	840	70	28	45	7to12	1	0	1	1	1	0	0	some	on request	1	5	1	47.6636	2	0	0	1	0	1	1	0	0	1
332	District	Pre-intervention	1	300	25	33	45	more.than.12	1	0	0	0	0	0	0	some	with advice	0	NA	NA	20.3383	2	0	0	1	0	1	1	0	0	1
118	District	Intervention	1	300	25	36	45	more.than.12	1	0	0	0	0	0	0	some	with advice	1	2	0	22.5886	0	0	0	0	0	0	0	0	0	1
779	District	Pre-intervention	1	192	16	34	42	more.than.12	1	0	0	0	0	0	0	some	with advice	0	NA	NA	14.9561	2	0	0	1	0	1	1	0	0	1
437	District	Intervention	0	480	40	54	50	more.than.12	1	0	0	0	0	0	0	some	on request	0	NA	NA	18.4175	0	0	0	0	0	1	0	0	0	1
470	District	Pre-intervention	0	720	60	68	50	more.than.12	1	0	0	0	0	0	0	some	on request	1	9	0	35.8294	2	0	0	1	0	1	1	0	0	1
704	District	Pre-intervention	1	456	38	59	45	more.than.12	1	0	0	0	0	0	0	some	against medical advice	1	4	0	6.00222	1	0	0	1	0	1	1	0	0	1
109	District	Pre-intervention	1	300	25	45	45	more.than.12	1	0	0	0	0	0	0	some	with advice	1	3	0	12.0025	0	0	0	1	0	1	1	0	0	1
230	District	Pre-intervention	1	484	40.3333	45	45	more.than.12	1	0	0	0	0	0	0	some	on request	1	3	0	10.3756	1	0	0	1	0	1	1	0	0	1
530	District	Pre-intervention	1	360	30	36	45	7to12	1	0	0	0	0	0	0	some	with advice	0	NA	NA	20.6192	1	0	0	1	0	1	1	0	0	1
65	District	Pre-intervention	1	480	40	38	45	3to6	1	0	0	0	0	0	0	some	with advice	1	9	0	NA	2	0	0	1	0	1	1	0	0	1
658	District	Pre-intervention	1	384	32	34	45	more.than.12	1	0	0	0	0	0	0	some	on request	1	5	0	21.3	1	0	0	1	0	1	1	0	0	1
516	District	Pre-intervention	1	960	80	29	45	more.than.12	1	0	0	0	0	0	0	some	with advice	0	NA	NA	8.16667	2	0	0	1	0	1	1	0	0	1
567	District	Intervention	0	360	30	50	50	3to6	1	0	0	0	0	0	0	some	with advice	0	NA	NA	23.8356	4.5	0	0	1	0	1	0	0	1	1
692	NA	Intervention	0	9	0.75	NA	8	7to12	1	0	1	1	0	0	0	some	on request	0	NA	NA	26.2492	0	0	0	1	1	1	0	0	1	1
94	District	Pre-intervention	0	324	27	43	50	more.than.12	1	0	1	0	0	1	0	some	with advice	1	4	0	24.5728	2	0	0	0	0	1	0	0	0	1
438	District	Pre-intervention	0	480	40	45	50	7to12	1	0	1	0	1	0	0	some	with advice	1	3	0	21.9964	2	0	0	0	0	1	0	0	1	1
780	District	Pre-intervention	1	480	40	40	45	7to12	1	0	1	0	1	1	0	some	with advice	1	5	0	22.1028	2	0	0	1	0	1	0	0	0	1
317	District	Pre-intervention	0	384	32	45	50	more.than.12	1	0	0	0	0	0	0	some	against medical advice	1	5	0	15.9106	1	0	0	1	0	1	1	0	0	1
794	District	Pre-intervention	0	780	65	62	50	more.than.12	1	0	0	0	0	0	0	some	with advice	1	2	0	63.9881	2	0	0	1	0	1	0	0	0	1
396	District	Intervention	1	216	18	32	42	7to12	1	0	0	0	0	0	0	some	absconded	1	3	0	54.5883	0	0	0	0	0	1	0	0	1	1
132	District	Pre-intervention	0	360	30	60	50	more.than.12	1	0	0	0	0	0	0	some	with advice	1	6	0	36.4861	2.5	0	0	1	0	1	1	0	0	1
123	District	Pre-intervention	1	600	50	60	45	more.than.12	1	0	0	0	0	0	0	some	with advice	1	4	0	26.8344	2	0	0	1	0	1	1	0	0	1
5	District	Pre-intervention	0	360	30	42	50	more.than.12	1	0	0	0	0	0	0	some	with advice	1	6	0	24.1553	2	0	0	1	0	1	1	0	0	1
243	District	Pre-intervention	0	600	50	44	50	more.than.12	1	0	0	0	0	0	0	some	on request	1	5	0	5	2	0	0	1	0	1	1	0	0	1
745	NA	Intervention	1	7	0.583333	NA	6.8	more.than.12	1	0	1	1	0	0	0	some	on request	1	2	0	23.4936	0	0	0	1	1	1	0	0	1	1
473	District	Intervention	1	780	65	34	45	more.than.12	1	0	0	0	0	0	0	some	with advice	1	3	0	41.7964	0	0	0	0	0	1	0	0	1	1
632	District	Pre-intervention	1	540	45	35	45	more.than.12	1	0	0	0	0	0	0	some	with advice	1	5	0	6.82222	1	0	0	1	0	1	0	0	1	1
720	District	Pre-intervention	1	660	55	31	45	more.than.12	1	0	0	0	0	0	0	some	with advice	1	3	0	24.7431	1	0	0	1	0	1	1	0	0	1
87	District	Pre-intervention	1	420	35	51	45	3to6	1	0	0	0	0	0	0	some	with advice	1	3	0	NA	2	0	0	1	0	1	1	0	0	1
30	District	Intervention	0	420	35	56	50	more.than.12	1	0	0	0	0	0	0	some	with advice	1	6	0	27.2908	0	0	0	0	0	1	0	0	1	1
131	District	Pre-intervention	1	720	60	28	45	more.than.12	1	0	1	1	1	0	0	some	with advice	1	3	0	40.5897	1	0	0	1	0	1	1	0	0	1
746	District	Pre-intervention	0	384	32	62	50	more.than.12	1	0	1	1	0	0	1	some	with advice	1	10	0	26.8744	1	0	0	1	0	1	0	0	1	1
420	District	Pre-intervention	0	960	80	60	50	more.than.12	1	0	1	1	1	0	0	some	with advice	1	3	0	26.2878	2	0	0	1	0	1	1	0	0	1
298	District	Intervention	0	600	50	42	50	more.than.12	1	0	0	0	0	0	0	none	other	0	NA	NA	38.2242	0.5	0	0	0	0	1	0	0	1	0
390	District	Pre-intervention	1	600	50	60	45	more.than.12	1	0	0	0	0	0	0	some	on request	1	5	0	17.5558	0	0	0	1	0	1	0	0	0	1
193	Sub-district	Pre-intervention	0	540	45	57.9	50	7to12	1	0	1	1	0	0	0	severe	on request	0	NA	NA	75.9989	5	5.79	0	1	0	1	1	0	1	1
703	District	Pre-intervention	1	300	25	40	45	more.than.12	1	0	0	0	0	0	0	some	on request	0	NA	NA	0.491111	2	0	0	1	0	1	1	0	0	1
229	NA	Pre-intervention	0	15	1.25	NA	9.2	7to12	1	0	1	1	0	0	0	severe	on request	1	3	0	39.1653	0.5	0.91	0	1	1	1	1	1	0	1
397	District	Intervention	0	720	60	47	50	more.than.12	1	0	1	1	0	1	0	some	with advice	0	NA	NA	51.4436	0	0	0	0	0	1	0	0	1	1
664	NA	Pre-intervention	0	10	0.833333	NA	8.2	7to12	1	0	1	1	0	0	0	severe	on request	0	NA	NA	123.661	0.5	0.48	0	1	1	1	1	0	0	1
326	District	Intervention	1	324	27	46	45	more.than.12	1	0	0	0	0	0	0	some	with advice	1	3	0	24.2486	0	0	0	0	0	1	0	0	0	1
581	District	Pre-intervention	1	480	40	45	45	more.than.12	1	0	0	0	0	0	0	some	absconded	0	NA	NA	17	3	0	0	0	0	1	0	0	1	1
103	District	Pre-intervention	1	216	18	40	42	more.than.12	1	0	1	0	0	0	0	some	on request	1	2	0	5.66583	2	0	0	1	0	1	1	0	0	1
635	District	Intervention	1	420	35	47	45	more.than.12	1	0	0	0	0	0	0	some	with advice	1	6	0	70.9992	4.5	0	0	0	0	1	0	0	1	1
198	District	Pre-intervention	1	600	50	39	45	more.than.12	1	0	0	0	0	0	0	some	absconded	0	NA	NA	47.09	2	0	0	1	0	1	1	0	0	1
322	District	Intervention	1	600	50	63	45	more.than.12	1	0	1	1	0	0	0	some	on request	0	NA	NA	19.5033	2	0	0	0	0	1	0	0	1	1
274	District	Intervention	1	600	50	54	45	more.than.12	1	0	1	1	0	0	0	some	with advice	1	5	0	19.0119	0	0	0	0	0	1	0	0	1	1
182	District	Intervention	0	420	35	55	50	3to6	1	0	0	0	0	0	0	some	with advice	1	3	0	19.6656	1	0	0	0	0	1	0	0	1	1
15	District	Intervention	1	480	40	55	45	more.than.12	1	0	0	0	0	0	0	some	against medical advice	1	4	0	NA	4	0	0	0	0	1	0	0	1	1
768	District	Intervention	0	660	55	49	50	more.than.12	1	0	0	0	0	0	0	some	with advice	0	NA	NA	14.1722	4.5	0	0	0	0	1	0	0	1	1
185	District	Pre-intervention	1	276	23	35	45	7to12	1	0	0	0	0	0	0	some	absconded	0	NA	NA	23.1261	1	0	0	1	0	1	1	0	0	1
21	District	Pre-intervention	1	420	35	40	45	7to12	1	0	0	0	0	0	0	some	with advice	1	3	0	21.4583	2	0	0	1	0	1	0	0	0	1
686	District	Intervention	1	600	50	41	45	more.than.12	1	0	0	0	0	0	0	some	on request	0	NA	NA	34.6661	3.75	0	0	0	0	1	0	0	1	1
71	NA	Pre-intervention	1	8	0.666667	NA	7	3to6	1	0	1	1	0	0	0	severe	on request	1	1	0	28.8256	0.5	0.56	0	1	1	1	1	0	1	1
610	District	Intervention	0	720	60	55	50	more.than.12	1	0	0	0	0	0	0	some	absconded	0	NA	NA	51.7503	0	0	0	0	0	1	0	0	0	1
80	District	Intervention	0	720	60	45	50	3to6	1	0	0	0	0	0	0	none	on request	0	NA	NA	30.4975	0	0	0	1	0	0	0	0	0	0
371	District	Pre-intervention	0	300	25	45	50	more.than.12	1	0	0	0	0	0	0	some	with advice	0	NA	NA	17.3256	5	0	0	0	0	1	0	0	1	1
689	District	Intervention	1	600	50	55	45	more.than.12	1	0	0	0	0	0	0	severe	against medical advice	1	3	0	6.59444	2	5.5	0	1	0	1	0	0	1	1
527	District	Pre-intervention	1	300	25	30	45	more.than.12	1	0	0	0	0	0	0	some	absconded	0	NA	NA	31.9875	2	0	0	1	0	1	1	0	0	1
505	District	Pre-intervention	1	216	18	34	42	7to12	1	0	0	0	0	0	0	some	with advice	1	4	0	21.2681	2	0	0	1	0	1	1	0	0	1
228	District	Pre-intervention	1	360	30	32	45	more.than.12	1	0	0	0	0	0	0	some	with advice	0	NA	NA	NA	2	0	0	1	0	1	1	0	0	1
634	District	Pre-intervention	0	540	45	55	50	more.than.12	1	0	0	0	0	0	0	some	on request	1	5	0	7.67139	2	0	0	1	0	1	1	0	0	1
694	District	Pre-intervention	0	420	35	50	50	more.than.12	1	0	0	0	0	0	0	some	other	1	3	0	3.49194	2	0	0	1	0	1	0	0	1	1
814	District	Pre-intervention	1	660	55	55	45	more.than.12	1	0	0	0	0	0	0	some	on request	1	5	0	10.5039	2	0	0	1	0	1	1	0	0	1
153	NA	Pre-intervention	0	6	0.5	NA	7.1	3to6	1	0	1	1	0	0	0	some	on request	0	NA	NA	24.0142	0.5	0	0	1	1	1	0	0	1	1
202	District	Intervention	0	264	22	46	50	more.than.12	1	0	0	0	0	0	0	severe	with advice	1	4	0	33.1656	0	4.6	0	0	0	1	0	0	1	1
643	District	Intervention	0	396	33	62	50	more.than.12	1	0	0	0	0	0	0	some	with advice	1	3	0	30.0367	0	0	0	0	0	1	0	0	1	1
83	District	Pre-intervention	0	300	25	35	50	3to6	1	0	1	1	0	0	0	some	against medical advice	1	3	0	6.08972	2	0	0	1	0	1	1	0	0	1
10	District	Intervention	1	540	45	65	45	more.than.12	1	0	0	0	0	0	0	some	with advice	1	3	0	25.9569	0	0	0	0	0	1	0	0	1	1
91	District	Pre-intervention	1	528	44	46	45	7to12	1	0	1	1	1	0	0	some	with advice	1	4	0	19.7572	2	0	0	1	0	1	1	0	0	1
95	District	Pre-intervention	1	396	33	53	45	7to12	1	0	1	1	1	1	0	some	with advice	1	6	0	39.1514	2	0	0	1	0	1	0	0	1	1
451	District	Intervention	1	960	80	35	45	more.than.12	1	0	0	0	0	0	0	some	with advice	1	3	0	25.6769	0	0	0	0	0	1	0	0	1	1
462	District	Intervention	1	600	50	60	45	more.than.12	1	0	0	0	0	0	0	severe	with advice	1	3	0	14.8228	6	6	0	1	0	1	0	0	1	1
75	District	Pre-intervention	0	600	50	46	50	more.than.12	1	0	1	1	0	1	0	some	with advice	1	4	0	46.4136	2	0	0	1	0	1	1	0	0	1
247	District	Intervention	1	360	30	63	45	more.than.12	1	0	0	0	0	0	0	some	on request	1	4	0	24.1706	1	0	0	0	0	1	0	0	1	1
598	NA	Intervention	1	48	4	14	14	3to6	1	0	1	1	0	0	0	some	on request	1	1	0	25.7381	0	0	0	1	1	1	0	0	1	1
611	District	Pre-intervention	1	540	45	58	45	more.than.12	1	0	1	1	0	0	0	some	absconded	0	NA	NA	NA	4	0	0	0	0	1	0	0	0	1
489	District	Pre-intervention	1	192	16	42	42	more.than.12	1	0	0	0	0	0	0	some	with advice	1	4	0	NA	2	0	0	1	0	1	1	0	0	1
797	District	Pre-intervention	1	576	48	52	45	7to12	1	0	0	0	0	0	0	some	with advice	0	NA	NA	46.15	2	0	0	1	0	1	1	0	0	1
272	District	Pre-intervention	0	660	55	50	50	more.than.12	1	0	0	0	0	0	0	some	on request	1	5	0	27.1139	3	0	0	1	0	1	1	0	0	1
204	District	Intervention	0	300	25	69	50	more.than.12	1	0	0	0	0	0	0	some	with advice	1	2	0	21.9111	0	0	0	1	0	1	0	0	1	1
536	District	Pre-intervention	1	576	48	48	45	more.than.12	1	0	0	0	0	0	0	severe	with advice	0	NA	NA	27.1797	4	4.8	0	1	0	1	1	0	0	1
50	District	Pre-intervention	0	960	80	63	50	more.than.12	1	0	0	0	0	0	0	severe	on request	1	3	0	28.7453	3	6.3	0	1	0	1	0	0	0	1
483	District	Pre-intervention	1	420	35	41	45	more.than.12	1	0	1	0	0	1	0	some	with advice	0	NA	NA	25.7239	2	0	0	1	0	1	1	0	0	1
385	District	Pre-intervention	1	540	45	43	45	more.than.12	1	0	0	0	0	0	0	some	with advice	1	3	0	53.4917	2	0	0	1	0	1	1	0	0	1
391	District	Intervention	1	216	18	45	42	more.than.12	1	0	1	1	0	0	0	some	on request	1	5	0	31.6833	0	0	0	0	0	1	0	0	1	1
73	District	Pre-intervention	1	660	55	50	45	more.than.12	1	0	1	1	1	0	0	some	with advice	1	5	0	33.0642	2	0	0	1	0	1	0	0	0	1
560	District	Intervention	1	420	35	60	45	7to12	1	0	0	0	0	0	0	some	on request	0	NA	NA	8.405	0	0	0	0	0	1	0	0	1	1
484	District	Intervention	0	516	43	69	50	more.than.12	1	0	1	1	1	0	1	some	on request	1	3	0	20.1069	4.875	0	0	0	0	1	0	0	1	1
556	District	Pre-intervention	0	480	40	47	50	more.than.12	1	0	0	0	0	0	0	some	with advice	1	4	0	17.7031	2	0	0	1	0	1	1	0	0	1
351	District	Pre-intervention	0	420	35	53	50	more.than.12	1	0	0	0	0	0	0	some	on request	1	3	0	28.91	2	0	0	1	0	1	1	0	0	1
72	Sub-district	Intervention	1	420	35	NA	45	7to12	1	0	1	1	0	0	0	some	on request	1	2	0	28.3244	0	0	0	0	0	1	0	0	1	1
535	District	Intervention	1	900	75	40	45	more.than.12	1	0	1	1	1	0	0	some	with advice	0	NA	NA	12.4864	0	0	0	0	0	1	0	0	1	1
532	District	Pre-intervention	1	720	60	41	45	7to12	1	0	1	1	1	0	0	some	with advice	0	NA	NA	26.2492	3	0	0	0	0	1	0	1	0	1
314	District	Intervention	1	720	60	42	45	more.than.12	1	0	1	0	0	0	0	some	with advice	0	NA	NA	54.6425	0	0	0	0	0	1	0	0	0	1
174	District	Intervention	1	216	18	45	42	more.than.12	1	0	0	0	0	0	0	some	on request	1	5	0	20.6792	3	0	0	0	0	1	0	0	1	1
448	District	Pre-intervention	1	540	45	35	45	7to12	1	0	0	0	0	0	0	some	with advice	0	NA	NA	13.4975	2	0	0	1	0	1	1	0	0	1
188	District	Pre-intervention	1	300	25	53	45	more.than.12	1	0	1	1	1	0	1	some	with advice	1	5	0	36.9356	2	0	0	1	0	1	1	0	0	1
352	District	Pre-intervention	0	600	50	56	50	more.than.12	1	0	0	0	0	0	0	some	with advice	1	3	0	11.5797	2	0	0	1	0	1	1	0	0	1
482	District	Pre-intervention	0	420	35	50	50	more.than.12	1	0	0	0	0	0	0	some	absconded	1	6	0	23.7469	2	0	0	1	0	1	1	0	0	1
149	District	Intervention	0	720	60	65	50	7to12	1	0	0	0	0	0	0	some	with advice	1	2	0	NA	1	0	0	1	0	1	0	0	0	1
626	Sub-district	Intervention	1	216	18	NA	42	7to12	1	0	1	1	0	0	0	some	on request	1	3	0	27.0067	0	0	0	0	0	1	0	0	1	1
289	District	Intervention	1	300	25	55	45	more.than.12	1	0	0	0	0	0	0	some	on request	1	4	0	34.0883	0	0	0	0	0	1	0	0	1	1
487	District	Pre-intervention	0	264	22	45	50	7to12	1	0	0	0	0	0	0	some	on request	1	4	0	4.33306	2	0	0	1	0	1	1	0	0	1
650	District	Pre-intervention	1	420	35	51	45	more.than.12	1	0	1	1	1	0	0	some	with advice	1	3	0	13.1036	3	0	0	1	0	1	1	0	0	1
160	Sub-district	Intervention	0	540	45	NA	50	7to12	1	0	1	1	0	0	0	some	on request	1	2	0	16.6575	0	0	0	0	0	1	0	0	1	1
51	District	Pre-intervention	0	660	55	50	50	more.than.12	1	0	0	0	0	0	0	some	with advice	1	3	0	5.27972	3	0	0	1	0	1	1	0	0	1
663	District	Pre-intervention	1	384	32	62	45	7to12	1	0	0	0	0	0	0	some	with advice	0	NA	NA	40.3736	1	0	0	0	0	1	1	0	0	1
116	District	Pre-intervention	1	600	50	50	45	7to12	1	0	0	0	0	0	0	some	with advice	0	NA	NA	38.58	2	0	0	1	0	1	1	0	0	1
639	District	Pre-intervention	0	720	60	50	50	more.than.12	1	0	0	0	0	0	0	some	with advice	0	NA	NA	21.8725	2	0	0	0	0	1	1	0	0	1
507	District	Pre-intervention	1	600	50	40	45	more.than.12	1	0	1	1	1	1	0	some	on request	1	2	0	25.8825	2	0	0	1	0	1	1	0	0	1
96	District	Pre-intervention	0	540	45	48	50	more.than.12	1	0	0	0	0	0	0	some	with advice	0	NA	NA	33.5847	1	0	0	1	0	1	1	0	0	1
236	District	Intervention	1	264	22	41	45	7to12	1	0	0	0	0	0	0	some	on request	0	NA	NA	3.32389	0	0	0	1	0	1	0	0	0	1
492	District	Pre-intervention	1	720	60	39	45	more.than.12	1	0	0	0	0	0	0	severe	with advice	0	NA	NA	32.8008	3	3.9	0	1	0	1	0	0	1	1
666	Sub-district	Intervention	0	420	35	NA	50	more.than.12	1	0	1	1	0	0	0	some	on request	0	NA	NA	39.0078	0	0	0	0	0	1	0	0	1	1
29	NA	Intervention	1	12	1	NA	7.9	7to12	1	0	1	1	0	0	0	some	on request	1	6	0	25.4244	0	0	0	1	1	1	0	0	1	1
291	District	Pre-intervention	0	720	60	50	50	more.than.12	1	0	0	0	0	0	0	some	on request	1	5	0	27.735	4	0	0	1	0	1	1	0	0	1
580	District	Pre-intervention	0	576	48	44	50	more.than.12	1	0	0	0	0	0	0	some	with advice	1	3	0	62.9997	3	0	0	1	0	1	1	0	0	1
762	District	Intervention	0	420	35	45	50	more.than.12	1	0	0	0	0	0	0	some	absconded	0	NA	NA	51.4339	1	0	0	1	0	1	0	0	1	1
723	District	Intervention	1	600	50	51	45	more.than.12	1	0	0	0	0	0	0	some	with advice	0	NA	NA	18.8744	0	0	0	1	0	1	0	0	1	1
339	District	Intervention	1	228	19	37	42	3to6	1	0	0	0	0	0	0	some	on request	1	6	0	9.81667	1	0	0	0	0	1	1	0	0	1
541	District	Intervention	0	900	75	46	50	more.than.12	1	0	0	0	0	0	0	some	with advice	1	6	0	24.6692	1	0	0	1	0	1	0	0	1	1
501	District	Intervention	1	360	30	45	45	more.than.12	1	0	0	0	0	0	0	some	other	1	6	0	6.66639	0	0	0	1	0	1	0	0	0	1
564	District	Intervention	1	720	60	44	45	more.than.12	1	0	0	0	0	0	0	some	with advice	0	NA	NA	23.3417	1	0	0	1	0	1	0	0	1	1
612	Sub-district	Intervention	1	300	25	NA	45	7to12	1	0	1	1	0	0	0	some	on request	1	2	0	48.8392	0	0	0	0	0	1	0	0	1	1
295	Sub-district	Intervention	0	480	40	NA	50	7to12	1	0	1	1	0	0	0	some	on request	0	NA	NA	33.0078	0	0	0	0	0	1	0	0	1	1
670	District	Intervention	0	228	19	46	45	more.than.12	1	0	0	0	0	0	0	some	on request	1	2	0	25.1664	0	0	0	0	0	1	0	0	1	1
761	NA	Intervention	0	84	7	20	20.029	7to12	1	0	1	1	0	0	0	some	on request	1	2	0	26.4208	0	0	0	0	0	1	0	0	1	1
834	District	Intervention	0	960	80	39	50	more.than.12	1	0	1	0	1	1	0	some	on request	0	NA	NA	5.41333	2	0	0	1	0	1	0	0	1	1
558	Sub-district	Intervention	0	264	22	NA	50	7to12	1	0	1	1	0	0	0	severe	on request	1	2	0	28.8122	6	5	0	0	0	1	0	0	1	1
808	District	Intervention	1	420	35	55	45	more.than.12	1	0	0	0	0	0	0	none	on request	1	5	0	17.2492	0.5	0	0	0	0	1	0	0	1	0
801	NA	Intervention	0	30	2.5	11.8	11.8	7to12	1	0	1	1	0	0	0	some	on request	1	1	0	27.9967	0	0	0	1	1	1	0	0	1	1
197	District	Intervention	1	600	50	40	45	3to6	1	0	1	1	0	0	0	severe	absconded	1	2	0	65.4119	6	4	0	0	0	1	0	0	1	1
442	District	Intervention	1	420	35	50	45	more.than.12	1	0	0	0	0	0	0	some	with advice	1	1	0	NA	0	0	0	0	0	1	0	0	1	1
472	NA	Pre-intervention	0	7	0.583333	NA	7.4	7to12	1	0	1	1	0	0	0	some	on request	0	NA	NA	38.0067	0.5	0	0	0	1	1	0	0	0	1
511	District	Intervention	0	480	40	53	50	7to12	1	0	1	1	0	1	0	some	on request	1	5	0	11.8283	2	0	0	1	0	1	1	0	0	1
369	District	Intervention	1	420	35	51	45	more.than.12	1	0	0	0	0	0	0	severe	on request	1	5	0	24.2528	6	5.1	0	0	0	1	0	0	1	1
490	NA	Intervention	0	10	0.833333	NA	8.2	7to12	1	0	1	1	0	0	0	some	on request	1	3	0	21.0117	0	0	0	1	1	1	0	0	1	1
187	District	Intervention	0	300	25	44	50	more.than.12	1	0	1	1	1	1	0	none	with advice	1	3	0	25.925	2	0	0	1	0	1	0	0	1	0
280	District	Intervention	0	600	50	51	50	3to6	1	0	0	0	0	0	0	some	on request	1	4	0	5.77639	0	0	0	0	0	1	0	0	1	1
319	District	Intervention	0	720	60	48	50	more.than.12	1	0	0	0	0	0	0	none	on request	1	2	0	27.4044	0	0	0	1	0	1	0	0	1	0
279	District	Intervention	0	1044	87	35	50	3to6	1	0	1	1	0	0	0	some	on request	1	4	0	25.1617	4.5	0	0	0	0	1	0	0	1	1
593	District	Intervention	1	228	19	60	42	more.than.12	1	0	0	0	0	0	0	some	with advice	0	NA	NA	70.5819	0	0	0	0	0	1	0	0	1	1
708	District	Intervention	1	348	29	52	45	more.than.12	1	0	0	0	0	0	0	severe	on request	1	3	0	26.9944	6	5.2	0	1	0	1	0	0	1	1
40	District	Intervention	1	840	70	34	45	more.than.12	1	0	1	1	1	0	0	some	with advice	1	4	0	44.1694	4.5	0	0	0	0	1	0	0	1	1
23	NA	Pre-intervention	1	14	1.16667	NA	8.3	7to12	1	0	1	1	0	0	0	severe	on request	1	1	0	16.9956	0.5	0.665	0	1	1	1	1	0	1	1
70	District	Intervention	1	300	25	60	45	more.than.12	1	0	0	0	0	0	0	some	with advice	1	3	0	29.9083	0	0	0	0	0	1	0	0	1	1
542	District	Intervention	0	900	75	46	50	7to12	1	0	0	0	0	0	0	severe	with advice	0	NA	NA	18.5031	6	4.6	0	0	0	1	0	0	1	1
200	District	Intervention	1	276	23	46	45	more.than.12	1	0	0	0	0	0	0	severe	on request	1	4	0	63.9261	1.8	4.6	0	0	0	1	0	0	1	1
503	District	Intervention	1	240	20	39	45	more.than.12	1	0	0	0	0	0	0	some	absconded	0	NA	NA	18.0039	2	0	0	0	0	1	1	0	0	1
786	District	Intervention	0	780	65	65	50	more.than.12	1	0	0	0	0	0	0	none	with advice	1	4	0	40.4744	0	0	0	0	0	1	0	0	0	0
129	District	Intervention	0	600	50	44	50	3to6	1	0	0	0	0	0	0	some	with advice	0	NA	NA	13.4942	4.5	0	0	0	0	1	0	0	1	1
252	District	Intervention	1	264	22	45	45	7to12	1	0	1	1	1	0	0	some	on request	0	NA	NA	38.5106	1	0	0	0	0	1	0	0	1	1
804	District	Intervention	1	360	30	46	45	more.than.12	1	0	0	0	0	0	0	some	with advice	1	3	0	24.6653	4.5	0	0	1	0	1	0	0	1	1
264	District	Intervention	0	264	22	59	50	3to6	1	0	0	0	0	0	0	some	on request	1	1	0	6.05083	1	0	0	0	0	1	0	0	0	1
297	District	Intervention	1	192	16	45	42	3to6	1	0	0	0	0	0	0	some	with advice	1	3	0	9.92167	0	0	0	1	0	1	0	0	1	1
677	Sub-district	Pre-intervention	0	216	18	54.25	45	7to12	1	0	1	1	0	0	0	severe	on request	1	1	0	22.6739	2	5.425	0	1	0	1	1	1	1	1
265	District	Intervention	1	540	45	37	45	3to6	1	0	0	0	0	0	0	some	absconded	0	NA	NA	7.69833	1	0	0	0	0	1	0	0	0	1
828	NA	Intervention	0	60	5	16	16	3to6	1	0	1	1	0	0	0	some	absconded	1	1	0	1.98889	0	0	0	0	0	1	0	0	1	1
433	District	Intervention	1	600	50	52	45	more.than.12	1	0	0	0	0	0	0	some	with advice	1	5	0	24.6653	1	0	0	0	0	1	0	0	1	1
534	District	Intervention	0	780	65	46	50	more.than.12	1	0	0	0	0	0	0	some	absconded	0	NA	NA	30.0089	0	0	0	1	0	1	0	0	1	1
721	District	Intervention	1	840	70	39	45	more.than.12	1	0	0	0	0	0	0	some	on request	0	NA	NA	22.5275	1	0	0	0	0	1	0	0	0	1
699	District	Intervention	0	300	25	46	50	3to6	1	0	0	0	0	0	0	some	with advice	1	2	0	10.0836	4	0	0	1	0	1	0	0	1	1
476	District	Intervention	0	greater.than.1068	greater.than.89	40	50	more.than.12	1	0	0	0	0	0	0	some	on request	1	2	0	25.4156	3	0	0	0	0	1	0	0	1	1
588	District	Intervention	1	480	40	40	45	more.than.12	1	0	0	0	0	0	0	some	with advice	1	5	0	22.8308	0	0	0	0	0	1	0	0	1	1
545	District	Intervention	1	420	35	40	45	7to12	1	0	0	0	0	0	0	none	with advice	0	NA	NA	23.5819	0	0	0	0	0	1	0	0	1	0
171	District	Intervention	1	420	35	62	45	more.than.12	1	0	0	0	0	0	0	some	with advice	1	5	0	24.7417	0	0	0	0	0	1	0	0	1	1
177	District	Intervention	1	600	50	52	45	more.than.12	1	0	0	0	0	0	0	some	against medical advice	0	NA	NA	4.95639	0	0	0	0	0	1	0	0	1	1
158	District	Intervention	1	300	25	40	45	3to6	1	0	0	0	0	0	0	some	on request	1	6	0	43.8242	0	0	0	0	0	1	0	0	1	1
604	District	Intervention	0	384	32	58	50	more.than.12	1	0	0	0	0	0	0	some	on request	1	5	0	43.8261	0	0	0	0	0	1	0	0	1	1
225	District	Intervention	0	360	30	60	50	more.than.12	1	0	0	0	0	0	0	none	against medical advice	0	NA	NA	1.74917	0.5	0	0	0	0	0	0	0	0	0
633	District	Intervention	1	840	70	40	45	more.than.12	1	0	0	0	0	0	0	severe	with advice	1	4	0	12.6206	5	4	0	0	0	1	0	0	1	1
411	District	Intervention	1	840	70	40	45	3to6	1	0	1	1	1	0	0	some	on request	1	5	0	61.3333	0	0	0	0	0	1	0	0	1	1
478	District	Intervention	0	540	45	50	50	3to6	1	0	0	0	0	0	0	some	with advice	0	NA	NA	20.3264	0	0	0	1	0	1	0	0	0	1
237	District	Intervention	0	720	60	50	50	more.than.12	1	0	0	0	0	0	0	severe	with advice	1	7	0	41.4953	6	5	0	0	0	1	0	0	1	1
138	Sub-district	Pre-intervention	1	420	35	53.25	45	7to12	1	0	1	1	0	0	0	severe	on request	1	1	0	4.50667	3	5.325	0	1	0	1	1	0	1	1
800	District	Intervention	1	480	40	39	45	7to12	1	0	0	0	0	0	0	some	absconded	1	4	0	73.3461	3	0	0	0	0	1	0	0	1	1
621	District	Intervention	1	600	50	49	45	7to12	1	0	0	0	0	0	0	some	absconded	0	NA	NA	44.5114	0	0	0	0	0	1	0	0	1	1
337	District	Intervention	1	420	35	42	45	3to6	1	0	0	0	0	0	0	some	with advice	0	NA	NA	26.145	0	0	0	1	0	1	0	0	0	1
105	District	Intervention	1	660	55	40	45	more.than.12	1	0	0	0	0	0	0	some	on request	1	5	0	25.3372	0	0	0	1	0	1	0	0	1	1
701	District	Intervention	0	360	30	49	50	7to12	1	0	0	0	0	0	0	some	on request	1	5	0	24.9994	1	0	0	1	0	1	0	0	1	1
165	District	Intervention	1	540	45	32	45	more.than.12	1	0	0	0	0	0	0	some	on request	0	NA	NA	24.4117	0	0	0	1	0	1	0	0	1	1
595	District	Intervention	1	600	50	50	45	7to12	1	0	0	0	0	0	0	some	on request	1	4	0	42.3708	0	0	0	0	0	1	0	0	1	1
330	District	Intervention	0	324	27	51	50	7to12	1	0	0	0	0	0	0	some	against medical advice	1	2	0	4.18833	0	0	0	1	0	1	0	0	1	1
356	District	Intervention	1	216	18	45	42	3to6	1	0	0	0	0	0	0	some	with advice	1	3	0	42.1839	0	0	0	0	0	1	0	0	1	1
8	NA	Pre-intervention	1	36	3	9.26	12.2	7to12	1	0	1	1	0	0	0	severe	on request	1	1	0	51.6672	1	0.926	0	1	1	1	1	0	0	1
669	Sub-district	Pre-intervention	1	264	22	55.1	45	7to12	1	0	1	1	0	0	0	severe	on request	0	NA	NA	58.6658	5	5.51	0	1	0	1	0	0	1	1
254	NA	Pre-intervention	0	6	0.5	NA	7.1	3to6	1	0	1	1	0	0	0	severe	on request	1	1	0	23.4889	0.5	0.53	0	1	1	1	0	1	1	1
529	NA	Pre-intervention	0	24	2	10	10.8	7to12	1	0	1	1	0	0	0	severe	on request	1	1	0	13.0031	1	1	0	1	1	1	1	0	1	1
406	District	Intervention	0	720	60	47	50	more.than.12	1	0	1	1	1	1	0	severe	with advice	1	3	0	16.5003	6	4.7	0	1	0	1	0	0	1	1
46	District	Intervention	1	360	30	43	45	more.than.12	1	0	0	0	0	0	0	some	with advice	0	NA	NA	25.5842	4	0	0	1	0	0	0	0	0	1
32	District	Intervention	0	360	30	45	50	7to12	1	0	0	0	0	0	0	some	with advice	0	NA	NA	25.4708	0	0	0	1	0	1	0	0	1	1
831	District	Intervention	0	624	52	50	50	7to12	1	0	0	0	0	0	0	some	with advice	1	3	0	16.4194	1	0	0	0	0	1	0	0	1	1
697	NA	Intervention	0	9	0.75	NA	8	7to12	1	0	1	1	0	0	0	some	on request	0	NA	NA	21.0008	0	0	0	1	1	1	0	0	1	1
110	NA	Intervention	0	48	4	14.4	14.4	7to12	1	0	1	1	0	0	0	severe	on request	1	1	0	22.5917	0.83	1.44	0	1	1	1	0	0	1	1
839	District	Intervention	0	180	15	47	45	more.than.12	1	0	1	1	1	1	0	some	with advice	1	3	0	49.0906	0	0	0	0	0	1	0	0	1	1
729	NA	Pre-intervention	0	12	1	NA	8.6	3to6	1	0	1	1	0	0	0	some	on request	1	1	0	25.5031	0.5	0	0	1	1	1	1	0	0	1
214	District	Intervention	1	420	35	50	45	more.than.12	1	0	0	0	0	0	0	some	with advice	1	3	0	46.4542	3.75	0	0	0	0	1	0	0	1	1
136	District	Intervention	0	300	25	56	50	more.than.12	1	0	1	1	1	1	0	some	absconded	0	NA	NA	22.3442	0	0	0	1	0	1	0	0	1	1
767	NA	Intervention	1	6	0.5	NA	6.5	7to12	1	0	1	1	0	0	0	some	on request	1	7	0	23.1772	0.5	0	0	1	1	1	0	0	1	1
258	Sub-district	Intervention	1	312	26	NA	45	7to12	1	0	1	1	0	0	0	severe	on request	1	1	0	24.5733	6	4.5	0	0	0	1	0	0	1	1
270	Sub-district	Intervention	0	216	18	NA	45	7to12	1	0	1	1	0	0	0	severe	on request	1	3	0	42.0025	4.5	4.5	0	1	0	1	0	0	1	1
648	NA	Intervention	0	7	0.583333	NA	7.4	7to12	1	0	1	1	0	0	0	some	on request	0	NA	NA	37.4164	0	0	0	1	1	1	0	0	1	1
74	Sub-district	Pre-intervention	1	480	40	50.58	45	7to12	1	0	1	1	0	0	0	some	on request	1	1	0	26.9944	3	0	0	0	0	1	1	1	0	1
154	District	Intervention	0	180	15	33	45	more.than.12	1	0	0	0	0	0	0	some	with advice	1	2	0	37.5042	0	0	0	0	0	1	0	0	1	1
724	District	Intervention	1	720	60	56	45	3to6	1	0	1	1	1	0	0	severe	on request	0	NA	NA	8.24667	5	5.6	0	0	0	1	0	0	1	1
104	Sub-district	Intervention	0	300	25	NA	50	7to12	1	0	1	1	0	0	0	severe	on request	1	2	0	23.51	6	5	0	0	0	1	0	0	1	1
757	District	Intervention	1	384	32	45	45	3to6	1	0	0	0	0	0	0	some	on request	1	3	0	0.990556	0	0	0	0	0	1	0	0	1	1
477	NA	Intervention	1	12	1	NA	7.9	7to12	1	0	1	1	0	0	0	some	on request	0	NA	NA	23.3419	0	0	0	1	1	1	0	0	1	1
749	Sub-district	Intervention	1	312	26	NA	45	7to12	1	0	1	1	0	0	0	some	on request	1	3	0	16.1617	0	0	0	0	0	1	0	0	1	1
37	District	Intervention	0	420	35	38	50	7to12	1	0	0	0	0	0	0	none	on request	0	NA	NA	24.9111	0	0	0	1	0	1	0	0	0	0
447	District	Intervention	0	216	18	56	45	7to12	1	0	0	0	0	0	0	some	absconded	1	5	0	42.5114	1	0	0	0	0	1	0	0	1	1
733	NA	Pre-intervention	1	13	1.08333	NA	8.1	7to12	1	0	1	1	0	0	0	severe	on request	0	NA	NA	52.1594	0.5	0.73	0	1	1	1	1	0	1	1
412	NA	Intervention	0	12	1	NA	8.6	7to12	1	0	1	1	0	0	0	some	on request	1	1	0	27.2436	0	0	0	1	1	1	0	0	1	1
802	NA	Intervention	0	8	0.666667	NA	7.7	7to12	1	0	1	1	0	0	0	some	on request	1	2	0	45.1667	0	0	0	1	1	1	0	0	1	1
180	Sub-district	Intervention	1	600	50	NA	45	7to12	1	0	1	1	0	0	0	severe	on request	1	1	0	22.6725	6	4.5	0	0	0	1	0	0	1	1
126	District	Intervention	0	564	47	50	50	more.than.12	1	0	1	1	1	0	0	some	with advice	1	4	0	33.0003	4	0	0	0	0	1	0	0	1	1
175	District	Intervention	0	288	24	60	50	more.than.12	1	0	0	0	0	0	0	some	with advice	1	2	0	27.5122	3	0	0	1	0	1	0	0	1	1
393	District	Intervention	1	300	25	54	45	7to12	1	0	0	0	0	0	0	some	with advice	1	3	0	41.4081	4	0	0	1	0	1	0	0	1	1
288	District	Intervention	0	480	40	40	50	7to12	1	0	0	0	0	0	0	some	on request	1	5	0	22.5072	3	0	0	1	0	1	0	0	1	1
537	District	Intervention	0	360	30	48	50	more.than.12	1	0	0	0	0	0	0	some	with advice	0	NA	NA	53.5347	1	0	0	0	0	1	0	0	1	1
250	NA	Intervention	1	7	0.583333	NA	6.8	7to12	1	0	1	1	0	0	0	some	on request	1	3	0	40.9872	0	0	0	1	1	1	0	0	1	1
357	NA	Pre-intervention	1	6	0.5	NA	6.5	7to12	1	0	1	1	0	0	0	some	on request	1	1	0	17.5039	0.5	0	0	1	1	1	1	0	1	1
98	NA	Intervention	1	12	1	NA	7.9	7to12	1	0	1	1	0	0	0	severe	on request	1	4	0	48.5033	0.0079	0.79	0	1	1	1	0	0	1	1
205	District	Intervention	1	420	35	49	45	3to6	1	0	0	0	0	0	0	none	on request	1	7	0	24.3331	0	0	0	0	0	0	0	0	0	0
196	District	Intervention	1	660	55	40	45	7to12	1	0	0	0	0	0	0	severe	on request	1	1	0	7.01	6	4	0	0	0	1	0	0	1	1
49	Sub-district	Pre-intervention	0	480	40	48.85	50	7to12	1	0	1	1	0	0	0	severe	on request	1	2	0	50.4181	3	4.885	0	1	0	1	1	1	0	1
135	District	Intervention	0	360	30	50	50	7to12	1	0	1	0	0	1	0	some	on request	1	1	0	18.2803	0.5	0	0	0	0	1	0	0	1	1
231	District	Intervention	1	804	67	51	45	7to12	1	0	0	0	0	0	0	some	on request	0	NA	NA	44.5058	4.875	0	0	0	0	1	0	0	1	1
249	Sub-district	Intervention	1	660	55	NA	45	7to12	1	0	1	1	0	0	0	some	on request	0	NA	NA	19.1753	0	0	0	0	0	1	0	0	1	1
817	NA	Intervention	1	9	0.75	NA	7.3	7to12	1	0	1	1	0	1	0	some	on request	0	NA	NA	49.0817	0	0	0	1	1	1	0	0	1	1
121	District	Intervention	1	252	21	58	45	more.than.12	1	0	0	0	0	0	0	some	on request	1	3	0	26.5022	1	0	0	0	0	1	0	0	1	1
318	District	Intervention	1	540	45	45	45	more.than.12	1	0	0	0	0	0	0	severe	with advice	1	3	0	16.5864	6	4.5	0	0	0	1	0	0	1	1
281	NA	Intervention	0	12	1	NA	8.6	7to12	1	0	1	1	0	0	0	some	on request	1	2	0	24.5894	0	0	0	1	1	1	0	0	1	1
235	District	Intervention	1	264	22	43	45	more.than.12	1	0	0	0	0	0	0	none	with advice	1	3	0	13.8181	0	0	0	0	0	1	0	0	0	0
706	NA	Pre-intervention	0	10	0.833333	NA	8.2	3to6	1	0	1	1	0	0	0	severe	absconded	1	1	0	NA	0.5	0.8	0	1	1	1	1	0	0	1
430	Sub-district	Pre-intervention	1	720	60	47.6	45	7to12	1	0	1	1	0	0	0	severe	on request	1	1	0	26.0119	1	4.76	0	0	0	0	0	0	0	1
244	NA	Intervention	1	12	1	NA	7.9	7to12	1	0	1	1	0	0	0	some	on request	1	3	0	52.2408	0	0	0	1	1	1	0	0	1	1
55	Sub-district	Pre-intervention	0	720	60	58.2	50	7to12	1	0	1	1	0	0	0	severe	on request	0	NA	NA	23.6697	3	5.82	0	0	0	1	1	1	1	1
682	NA	Intervention	0	8	0.666667	NA	7.7	7to12	1	0	1	1	0	0	0	some	on request	1	2	0	24.085	0	0	0	1	1	1	0	0	1	1
226	Sub-district	Pre-intervention	1	300	25	55	45	3to6	1	0	1	1	0	0	0	severe	on request	1	1	0	18.6592	1	5.5	0	0	0	1	1	1	0	1
684	NA	Intervention	0	12	1	NA	8.6	7to12	1	0	1	1	0	0	0	some	on request	0	NA	NA	13.1497	0	0	0	1	1	1	0	0	1	1
517	NA	Intervention	0	10	0.833333	NA	8.2	7to12	1	0	1	1	0	0	0	some	on request	0	NA	NA	23.9908	0	0	0	0	1	0	0	0	0	1
681	District	Intervention	0	300	25	55	50	more.than.12	1	0	0	0	0	0	0	some	on request	0	NA	NA	5.99778	0	0	0	0	0	1	0	0	1	1
446	District	Intervention	1	840	70	30	45	more.than.12	1	0	0	0	0	0	0	some	with advice	0	NA	NA	24.4336	0	0	0	1	0	1	0	0	1	1
620	Sub-district	Pre-intervention	0	300	25	60	50	3to6	1	0	1	1	0	0	0	severe	on request	1	1	0	18.4117	3	6	0	1	0	1	1	0	1	1
554	NA	Pre-intervention	0	24	2	9.15	10.8	3to6	1	0	1	1	0	0	0	severe	on request	1	1	0	12.3364	0.5	0.915	0	1	1	1	0	0	1	1
27	Sub-district	Intervention	0	360	30	NA	50	7to12	1	0	1	1	0	0	0	some	on request	1	1	0	28.3394	0	0	0	1	0	1	0	0	1	1
806	NA	Pre-intervention	0	12	1	NA	8.6	7to12	1	0	1	1	0	0	0	some	on request	1	2	0	59.9969	0	0	0	1	1	1	0	0	1	1
305	Sub-district	Intervention	1	660	55	NA	45	7to12	1	0	1	1	0	0	0	some	on request	1	1	0	25.4078	0	0	0	0	0	1	0	0	1	1
526	NA	Pre-intervention	0	17	1.41667	NA	9.6	3to6	1	0	1	1	0	0	0	some	on request	1	2	0	49.6544	0.5	0	0	1	1	1	0	1	0	1
113	Sub-district	Intervention	1	540	45	NA	45	7to12	1	0	1	1	0	0	0	some	on request	1	1	0	12.6247	0	0	0	0	0	1	0	0	1	1
737	NA	Pre-intervention	0	14	1.16667	NA	9	3to6	1	0	1	1	0	0	0	severe	on request	1	1	0	19.5731	0.5	1.16	0	1	1	1	1	0	1	1
784	District	Intervention	0	600	50	66	50	more.than.12	1	0	0	0	0	0	0	severe	on request	1	3	0	31.8206	7.1	6.6	0	0	0	1	0	0	1	1
9	NA	Pre-intervention	1	10	0.833333	NA	7.5	3to6	1	0	1	1	0	0	0	severe	on request	1	3	0	48.1758	0.5	0.615	0	1	1	1	0	0	1	1
561	NA	Intervention	1	9	0.75	NA	7.3	7to12	1	0	1	1	0	0	0	some	on request	1	1	0	24.6953	0	0	0	1	1	1	0	0	1	1
600	District	Intervention	1	360	30	42	45	3to6	1	0	0	0	0	0	0	some	absconded	1	3	0	NA	0	0	0	0	0	1	0	0	1	1
582	Sub-district	Intervention	0	420	35	NA	50	more.than.12	1	0	1	1	0	0	0	severe	on request	0	NA	NA	17.3375	6	5	0	0	0	1	0	0	1	1
486	NA	Pre-intervention	0	8	0.666667	NA	7.7	3to6	1	0	1	1	0	0	0	severe	on request	1	1	0	48.9967	0.5	0.675	0	1	1	1	0	0	1	1
374	District	Intervention	0	420	35	44	50	more.than.12	1	0	0	0	0	0	0	severe	against medical advice	0	NA	NA	NA	6	4.4	0	0	0	1	0	0	1	1
502	District	Intervention	1	312	26	41	45	more.than.12	1	0	0	0	0	0	0	severe	with advice	1	5	0	70.7394	2	4.1	0	0	0	1	0	0	1	1
793	NA	Intervention	0	5	0.416667	NA	6.7	7to12	1	0	1	1	0	0	0	some	on request	0	NA	NA	30.1633	0	0	0	1	1	1	0	0	1	1
120	District	Intervention	1	240	20	41	45	3to6	1	0	0	0	0	0	0	some	on request	0	NA	NA	92.7539	2	0	0	0	0	1	0	0	1	1
275	District	Intervention	1	780	65	43	45	3to6	1	0	0	0	0	0	0	some	on request	0	NA	NA	27.1614	0	0	0	1	0	1	0	0	1	1
719	District	Intervention	1	600	50	38	45	more.than.12	1	0	0	0	0	0	0	some	on request	0	NA	NA	6.35833	2	0	0	0	0	1	0	0	1	1
675	NA	Pre-intervention	1	5	0.416667	NA	6.1	3to6	1	0	1	1	0	0	0	some	on request	1	1	0	22.5081	0.5	0	0	1	1	1	0	0	1	1
637	NA	Intervention	1	120	10	NA	27.4477	7to12	1	0	1	1	0	0	0	some	on request	1	1	0	23.2467	0	0	0	0	0	1	0	0	1	1
344	District	Intervention	0	300	25	66	50	3to6	1	0	0	0	0	0	0	severe	absconded	1	1	0	NA	6	6.6	0	0	0	1	0	0	0	1
169	District	Intervention	1	660	55	60	45	more.than.12	1	0	0	0	0	0	0	severe	with advice	1	4	0	29.5931	2	6	0	0	0	1	0	0	1	1
141	Sub-district	Intervention	1	600	50	NA	45	7to12	1	0	1	1	0	0	0	severe	on request	1	1	0	23.9978	6	4.5	0	0	0	1	0	0	1	1
163	Sub-district	Intervention	0	420	35	NA	50	7to12	1	0	1	1	0	0	0	some	on request	1	2	0	23.4989	0	0	0	0	0	1	0	0	1	1
227	District	Intervention	1	600	50	40	45	more.than.12	1	0	0	0	0	0	0	some	on request	0	NA	NA	61.0025	0	0	0	0	0	1	0	0	1	1
245	District	Intervention	1	360	30	33	45	more.than.12	1	0	0	0	0	0	0	severe	on request	1	1	0	9.09056	3	3.3	0	0	0	1	0	0	1	1
557	Sub-district	Intervention	0	420	35	NA	50	7to12	1	0	1	1	0	0	0	severe	on request	1	3	0	22.3264	6	5	0	0	0	1	0	0	1	1
246	District	Intervention	1	420	35	53	45	more.than.12	1	0	0	0	0	0	0	some	on request	0	NA	NA	49.4139	3.5	0	0	0	0	1	0	0	1	1
48	NA	Intervention	1	36	3	12.2	12.2	7to12	1	0	1	1	0	0	0	some	with advice	0	NA	NA	17.0017	0	0	0	1	1	1	0	0	1	1
341	NA	Intervention	0	10	0.833333	NA	8.2	7to12	1	0	1	1	0	0	0	some	on request	1	1	0	12.5847	0	0	0	1	1	1	0	0	1	1
301	Sub-district	Pre-intervention	0	660	55	60	50	3to6	1	0	1	1	0	0	0	severe	on request	1	2	0	35.3283	3	6	0	1	0	1	1	1	0	1
519	NA	Intervention	0	10	0.833333	NA	8.2	7to12	1	0	1	1	0	0	0	some	on request	1	1	0	24.6664	0	0	0	1	1	1	0	0	1	1
495	Sub-district	Pre-intervention	1	720	60	45.05	45	7to12	1	0	1	1	0	0	0	severe	on request	0	NA	NA	41.1667	1.5	4.505	0	1	0	1	1	0	1	1
820	NA	Pre-intervention	1	12	1	NA	7.9	3to6	1	0	1	1	0	0	0	severe	on request	1	1	0	18.6678	0.5	0.91	0	1	1	1	1	0	1	1
221	NA	Intervention	1	30	2.5	11.2	11.2	3to6	1	0	1	1	0	0	0	some	on request	1	1	0	23.7592	0	0	0	1	1	1	0	0	1	1
480	District	Intervention	1	960	80	40	45	7to12	1	0	0	0	0	0	0	some	with advice	1	1	0	22.5444	1	0	0	1	0	1	0	0	1	1
386	District	Intervention	1	600	50	49	45	more.than.12	1	0	0	0	0	0	0	severe	with advice	1	3	0	23.3317	6	4.9	0	0	0	1	0	0	1	1
544	District	Intervention	0	264	22	48	50	more.than.12	1	0	0	0	0	0	0	some	on request	0	NA	NA	22.4503	1	0	0	0	0	1	0	0	1	1
422	District	Intervention	1	216	18	40	42	more.than.12	1	0	0	0	0	0	0	some	absconded	1	2	0	33.4983	2	0	0	0	0	1	0	0	1	1
162	NA	Pre-intervention	0	9	0.75	NA	8	3to6	1	0	1	1	0	0	0	severe	on request	1	1	0	27.4992	0.5	0.75	0	1	1	1	1	0	1	1
117	District	Intervention	0	216	18	45	45	more.than.12	1	0	0	0	0	0	0	some	absconded	1	1	0	11.1853	0	0	0	1	0	1	0	0	1	1
540	NA	Pre-intervention	0	11	0.916667	NA	8.4	7to12	1	0	1	1	0	0	0	severe	on request	0	NA	NA	22.5014	0.5	0.74	0	1	1	0	0	0	0	1
796	District	Intervention	1	540	45	41	45	7to12	1	0	0	0	0	0	0	some	with advice	1	1	0	4.0125	0	0	0	1	0	1	0	0	1	1
112	Sub-district	Pre-intervention	1	480	40	68.5	45	7to12	1	0	1	1	0	0	0	severe	on request	1	2	0	5.24639	3	6.85	0	0	0	1	1	1	0	1
690	NA	Pre-intervention	0	7	0.583333	NA	7.4	7to12	1	0	1	1	0	0	0	severe	against medical advice	1	1	0	8.39389	0.5	0.7	0	1	1	1	0	0	1	1
115	District	Intervention	0	420	35	40	50	3to6	1	0	0	0	0	0	0	some	on request	1	1	0	3.16361	0	0	0	1	0	1	0	0	1	1
520	District	Intervention	0	600	50	54	50	7to12	1	0	1	1	0	0	1	some	absconded	1	2	0	24.9986	4.875	0	0	0	0	1	0	0	1	1
68	NA	Pre-intervention	0	12	1	NA	8.6	7to12	1	0	1	1	0	0	0	severe	on request	1	1	0	28.6719	0.5	0.69	0	0	1	1	0	0	1	1
13	Sub-district	Pre-intervention	0	300	25	45.6	50	7to12	1	0	1	1	0	0	0	severe	on request	1	1	0	NA	2	4.56	0	0	0	1	0	0	1	1
586	NA	Pre-intervention	1	11	0.916667	NA	7.7	3to6	1	0	1	1	0	0	0	severe	on request	1	1	0	22.3336	0.5	0.8	0	1	1	1	1	0	1	1
224	District	Intervention	0	300	25	46	50	more.than.12	1	0	0	0	0	0	0	some	with advice	0	NA	NA	42.6717	1	0	0	1	0	1	0	0	1	1
461	District	Intervention	1	216	18	41	42	more.than.12	1	0	0	0	0	0	0	severe	on request	1	5	0	27.5492	2.625	4.1	0	0	0	1	0	0	0	1
161	Sub-district	Pre-intervention	1	240	20	46.85	45	7to12	1	0	1	1	0	0	0	severe	on request	1	1	0	21.1736	2	4.685	0	0	0	1	1	1	0	1
417	District	Intervention	1	576	48	46	45	more.than.12	1	0	0	0	0	0	0	severe	with advice	0	NA	NA	17.6603	6	4.6	0	1	0	1	0	0	1	1
457	District	Intervention	0	720	60	77	50	3to6	1	0	1	1	0	1	0	some	on request	1	2	0	4.86694	0	0	0	0	0	1	0	0	1	1
672	District	Intervention	0	720	60	60	50	3to6	1	0	1	1	1	0	1	some	with advice	0	NA	NA	10.9056	0	0	0	1	0	1	0	0	1	1
166	District	Intervention	0	300	25	52	50	3to6	1	0	1	1	1	0	0	some	against medical advice	1	3	0	4.16778	2	0	0	0	0	1	0	0	1	1
124	District	Intervention	0	576	48	60	50	more.than.12	1	0	0	0	0	0	0	some	on request	1	2	0	52.6725	0	0	0	0	0	1	0	0	1	1
816	Sub-district	Intervention	0	444	37	NA	50	7to12	1	0	1	1	0	0	0	severe	on request	0	NA	NA	46.3289	6	5	0	0	0	1	0	0	1	1
334	Sub-district	Pre-intervention	0	684	57	62.9	50	7to12	1	0	1	1	0	0	0	some	on request	0	NA	NA	50.8347	1	0	0	1	0	1	1	1	1	1
195	NA	Intervention	0	30	2.5	11.8	11.8	7to12	1	0	1	1	0	0	0	severe	on request	1	2	0	22.0042	0	1.18	0	1	1	1	0	0	1	1
285	District	Intervention	0	300	25	50	50	more.than.12	1	0	0	0	0	0	0	some	with advice	1	2	0	15.5742	0.5	0	0	0	0	1	0	0	1	1
522	Sub-district	Pre-intervention	0	840	70	48.45	50	3to6	1	0	1	1	0	0	0	severe	on request	1	1	0	NA	5	4.845	0	0	0	1	1	1	0	1
823	NA	Intervention	0	15	1.25	NA	9.2	7to12	1	0	1	1	0	0	0	some	on request	1	2	0	24.0728	0	0	0	1	1	1	0	0	1	1
335	District	Intervention	1	300	25	60	45	7to12	1	0	0	0	0	0	0	some	on request	1	3	0	1.9125	0	0	0	0	0	1	0	0	1	1
425	NA	Intervention	1	12	1	NA	7.9	3to6	1	0	1	1	0	0	0	some	on request	1	1	0	21.9903	0	0	0	1	1	1	0	0	1	1
747	Sub-district	Pre-intervention	0	360	30	42.15	50	3to6	1	0	1	1	0	0	0	severe	on request	0	NA	NA	9.5875	2	4.215	0	1	0	1	1	1	0	1
619	Sub-district	Pre-intervention	0	216	18	42.95	45	7to12	1	0	1	1	0	0	0	severe	on request	1	1	0	32.2497	3	4.295	0	1	0	1	1	1	1	1
678	Sub-district	Pre-intervention	0	240	20	40	50	7to12	1	0	0	0	0	0	0	severe	on request	1	2	0	34.5711	4	4	0	1	0	1	1	0	1	1
216	Sub-district	Intervention	1	240	20	NA	45	more.than.12	1	0	1	1	0	0	0	some	on request	1	4	0	25.9236	0	0	0	0	0	1	0	0	1	1
525	Sub-district	Pre-intervention	1	360	30	40	45	7to12	1	0	1	1	0	0	0	severe	on request	1	1	0	31.5881	3	4	0	1	0	1	1	1	1	1
754	District	Intervention	1	600	50	46	45	more.than.12	1	0	0	0	0	0	0	severe	against medical advice	1	1	0	26.8011	6	4.6	0	0	0	1	0	0	1	1
133	Sub-district	Pre-intervention	1	216	18	43.7	42	7to12	1	0	1	1	0	0	0	severe	on request	0	NA	NA	10.175	3	4.37	0	0	0	0	0	0	0	1
418	NA	Pre-intervention	1	96	8	19.1	21.435	7to12	1	0	1	1	0	0	0	severe	on request	1	1	0	32.3369	1	1.91	0	1	0	1	1	1	0	1
832	NA	Pre-intervention	0	72	6	16	17.996	7to12	1	0	1	1	0	0	0	severe	on request	1	1	0	27.7436	2	1.6	0	0	0	1	0	0	1	1
241	NA	Pre-intervention	0	60	5	15.25	16	3to6	1	0	1	1	0	0	0	some	on request	0	NA	NA	11.1783	1	0	0	0	0	1	0	0	1	1
82	Sub-district	Intervention	1	264	22	NA	45	7to12	1	0	1	1	0	0	0	some	on request	0	NA	NA	15.6992	0	0	0	0	0	1	0	0	1	1
114	District	Intervention	1	480	40	45	45	more.than.12	1	0	0	0	0	0	0	some	on request	1	3	0	25.6108	0	0	0	0	0	1	0	0	1	1
789	District	Intervention	1	360	30	45	45	more.than.12	1	0	0	0	0	0	0	some	on request	1	3	0	18.0114	0	0	0	0	0	1	0	0	1	1
256	Sub-district	Pre-intervention	0	360	30	50.2	50	7to12	1	0	1	1	0	0	0	severe	on request	1	1	0	20.5003	3	5.02	0	1	0	1	1	1	1	1
215	Sub-district	Intervention	1	360	30	NA	45	3to6	1	0	1	1	0	0	0	some	on request	1	1	0	21.8314	0	0	0	0	0	1	0	0	1	1
468	NA	Pre-intervention	0	14	1.16667	NA	9	3to6	1	0	1	1	0	0	0	severe	with advice	1	1	0	56.0111	0.5	0.7	0	1	1	1	0	0	0	1
647	Sub-district	Pre-intervention	1	336	28	39	45	7to12	1	0	1	1	0	0	0	some	on request	1	1	0	5.34111	2	0	0	0	0	1	1	1	0	1
201	District	Intervention	1	456	38	58	45	more.than.12	1	0	1	1	1	1	1	some	on request	1	3	0	20.2031	4.5	0	0	0	0	1	0	0	1	1
367	Sub-district	Intervention	1	540	45	NA	45	7to12	1	0	1	1	0	0	0	some	on request	0	NA	NA	48.2536	0	0	0	0	0	1	0	0	1	1
388	Sub-district	Pre-intervention	0	420	35	50	50	7to12	1	0	1	1	0	0	0	severe	absconded	1	1	0	0.823333	3	5	0	0	0	1	1	1	0	1
572	Sub-district	Intervention	1	720	60	NA	45	7to12	1	0	1	1	0	0	0	severe	on request	1	3	0	49.4992	6	4.5	0	0	0	1	0	0	1	1
707	Sub-district	Pre-intervention	0	360	30	49.65	50	7to12	1	0	1	1	0	0	0	severe	on request	1	1	0	31.0036	3	4.965	0	1	0	1	1	1	1	1
552	NA	Pre-intervention	0	9	0.75	NA	8	3to6	1	0	1	1	0	0	0	severe	on request	1	1	0	31.5078	0.5	0.775	0	1	1	1	0	0	1	1
705	District	Intervention	0	180	15	38	45	more.than.12	1	0	0	0	0	0	0	some	with advice	1	7	0	NA	0	0	0	1	0	1	1	0	0	1
368	NA	Intervention	1	15	1.25	NA	8.5	7to12	1	0	1	1	0	0	0	severe	on request	1	4	0	24.0042	0.855	0.85	0	1	1	1	0	0	1	1
125	NA	Intervention	0	11	0.916667	NA	8.4	7to12	1	0	1	1	0	0	0	some	on request	1	1	0	29.7472	0	0	0	1	1	1	0	0	1	1
498	District	Intervention	1	204	17	29	42	3to6	1	0	0	0	0	0	0	severe	absconded	1	2	0	7.99583	4.2	2.9	0	0	0	1	0	0	1	1
571	NA	Intervention	1	6	0.5	NA	6.5	7to12	1	0	1	1	0	0	0	some	on request	1	1	0	18.8253	0	0	0	1	1	1	0	0	1	1
181	NA	Pre-intervention	0	18	1.5	NA	9.8	7to12	1	0	1	1	0	0	0	severe	on request	1	1	0	28.6681	0.5	1.1	0	1	1	1	0	0	1	1
627	District	Intervention	1	360	30	39	45	7to12	1	0	0	0	0	0	0	severe	on request	1	1	0	8.99556	1	3.9	0	0	0	1	0	0	1	1
257	Sub-district	Pre-intervention	0	192	16	52.25	45	3to6	1	0	1	1	0	1	1	some	on request	1	1	0	21.5061	2	0	0	1	0	1	1	0	1	1
459	Sub-district	Intervention	1	420	35	NA	45	7to12	1	0	1	1	0	0	0	severe	on request	1	2	0	20.995	6	4.5	0	0	0	1	0	0	1	1
366	Sub-district	Pre-intervention	1	336	28	43.95	45	7to12	1	0	1	1	0	0	0	some	on request	1	1	0	24.8233	2	0	0	1	0	1	1	0	1	1
499	Sub-district	Pre-intervention	0	396	33	43.4	50	7to12	1	0	1	1	0	0	0	severe	on request	1	1	0	29.7578	3	4.34	0	0	0	1	1	1	0	1
167	NA	Intervention	0	11	0.916667	NA	8.4	7to12	1	0	1	1	0	0	0	some	on request	0	NA	NA	15.8319	0	0	0	1	1	1	0	0	1	1
575	District	Intervention	0	540	45	50	50	more.than.12	1	0	0	0	0	0	0	some	with advice	1	3	0	22.7336	2	0	0	1	0	1	0	0	1	1
306	NA	Pre-intervention	0	120	10	NA	27.1725	7to12	1	0	1	1	0	0	0	severe	on request	0	NA	NA	44.3306	1	3.245	0	0	0	1	1	1	0	1
504	Sub-district	Pre-intervention	0	624	52	63.6	50	7to12	1	0	1	1	0	0	0	severe	on request	1	1	0	26.8389	3	6.36	0	1	0	1	1	1	0	1
212	NA	Intervention	0	18	1.5	NA	9.8	7to12	1	0	1	1	0	0	0	some	on request	1	4	0	48.3328	0	0	0	1	1	1	0	0	1	1
815	NA	Intervention	1	8	0.666667	NA	7	7to12	1	0	1	1	0	0	0	some	on request	1	1	0	23.5969	0	0	0	1	1	1	0	0	1	1
350	NA	Pre-intervention	0	36	3	12.1	12.7	7to12	1	0	1	1	0	0	0	severe	on request	1	1	0	NA	1	1.21	0	1	1	1	1	0	0	1
479	District	Intervention	0	420	35	42	50	more.than.12	1	0	0	0	0	0	0	some	on request	1	3	0	22.4103	0	0	0	0	0	1	0	0	1	1
683	District	Intervention	0	288	24	65	50	more.than.12	1	0	0	0	0	0	0	some	on request	0	NA	NA	23.3456	1	0	0	1	0	1	0	0	1	1
566	NA	Pre-intervention	1	10	0.833333	NA	7.5	7to12	1	0	1	1	0	1	1	severe	on request	1	1	0	34.5017	0.5	0.655	0	1	1	1	1	0	1	1
119	NA	Pre-intervention	0	7	0.583333	NA	7.4	3to6	1	0	1	1	0	0	0	severe	on request	1	1	0	30.6561	0.5	0.815	0	1	1	1	1	0	1	1
299	NA	Pre-intervention	0	24	2	9.1	10.8	7to12	1	0	1	1	0	0	0	severe	on request	0	NA	NA	26.67	0.5	0.91	0	1	1	1	0	1	1	1
665	NA	Intervention	0	15	1.25	NA	9.2	7to12	1	0	1	1	0	0	0	some	on request	0	NA	NA	48.4086	0	0	0	1	1	1	0	0	1	1
183	Sub-district	Pre-intervention	1	360	30	61.55	45	7to12	1	0	1	1	0	0	0	severe	on request	1	1	0	19.1983	3	6.155	0	1	0	1	1	1	0	1
421	NA	Pre-intervention	0	60	5	13.52	16	3to6	1	0	1	1	0	0	0	severe	on request	1	1	0	26.7497	1	1.352	0	1	0	1	1	1	1	1
550	NA	Pre-intervention	0	60	5	16.26	16	3to6	1	0	1	1	0	0	0	severe	on request	1	1	0	13.0058	0.5	1.626	0	1	0	1	0	1	0	1
282	Sub-district	Intervention	1	600	50	NA	45	7to12	1	0	1	1	0	0	0	some	on request	1	3	0	73.0008	0	0	0	0	0	1	0	0	1	1
455	NA	Pre-intervention	0	10	0.833333	NA	8.2	3to6	1	0	1	1	0	0	0	severe	on request	1	1	0	30.3289	0.5	0.75	0	1	1	1	1	0	1	1
667	Sub-district	Intervention	1	720	60	NA	45	3to6	1	0	1	1	0	0	0	some	on request	1	2	0	25.9928	0	0	0	0	0	1	0	0	1	1
693	Sub-district	Pre-intervention	0	456	38	57.5	50	3to6	1	0	1	1	0	0	0	severe	on request	1	1	0	20.7578	3	5.75	0	0	0	1	0	1	0	1
742	Sub-district	Pre-intervention	1	300	25	43.5	45	7to12	1	0	1	1	0	0	0	severe	on request	1	1	0	44.3792	5	4.35	0	0	0	1	1	1	1	1
102	Sub-district	Pre-intervention	1	600	50	37.1	45	3to6	1	0	1	1	0	0	0	severe	absconded	1	1	0	11.8328	3	3.71	0	0	0	1	1	1	0	1
400	NA	Intervention	0	18	1.5	NA	9.8	7to12	1	0	1	1	0	0	0	some	on request	1	2	0	24.6547	0	0	0	1	1	1	0	0	1	1
372	Sub-district	Pre-intervention	0	480	40	56.8	50	7to12	1	0	1	1	0	0	0	severe	on request	1	1	0	65.6469	5	5.68	0	1	0	1	1	1	0	1
88	Sub-district	Pre-intervention	1	600	50	35.65	45	7to12	1	0	1	1	0	0	0	severe	on request	1	1	0	29.1581	3	3.565	0	0	0	1	1	1	0	1
788	NA	Pre-intervention	1	60	5	16	15.8	3to6	1	0	1	1	0	0	0	severe	on request	1	4	0	66.1797	1	1.6	0	1	0	1	1	0	0	1
414	Sub-district	Pre-intervention	0	360	30	50.22	50	7to12	1	0	1	1	0	0	0	severe	on request	1	1	0	27.4133	1	5.022	0	0	0	1	1	1	1	1
553	NA	Pre-intervention	0	10	0.833333	NA	8.2	7to12	1	0	1	1	0	0	0	severe	on request	1	1	0	3.32222	0.5	0.685	0	0	1	1	0	0	0	1
449	District	Intervention	0	360	30	45	50	more.than.12	1	0	0	0	0	0	0	severe	with advice	0	NA	NA	48.1717	6	4.5	0	0	0	1	0	0	1	1
597	Sub-district	Pre-intervention	1	360	30	45.3	45	7to12	1	0	1	1	0	0	0	severe	on request	1	2	0	46.7553	3	4.53	0	0	0	1	1	1	0	1
838	District	Intervention	1	300	25	38	45	more.than.12	1	0	0	0	0	0	0	severe	on request	1	3	0	19.5144	6	3.8	0	0	0	1	0	0	1	1
646	District	Intervention	1	540	45	62	45	more.than.12	1	0	0	0	0	0	0	some	on request	1	16	0	10.5892	1	0	0	1	0	1	0	0	1	1
688	NA	Intervention	0	36	3	12.7	12.7	more.than.12	1	0	1	1	0	0	0	some	on request	1	1	0	16.4867	0	0	0	1	1	1	0	0	1	1
92	Sub-district	Pre-intervention	0	360	30	60.2	50	3to6	1	0	1	1	0	0	0	some	on request	1	1	0	32.3375	2	0	0	1	0	1	1	1	0	1
775	NA	Pre-intervention	1	12	1	NA	7.9	3to6	1	0	1	1	0	0	0	severe	on request	1	1	0	31.3206	0.05	0.72	0	1	1	1	1	0	0	1
4	Sub-district	Pre-intervention	1	720	60	34.5	45	7to12	1	0	1	1	0	0	0	severe	on request	0	NA	NA	13.0869	1	3.45	0	0	0	1	1	1	0	1
210	Sub-district	Pre-intervention	1	720	60	44.1	45	3to6	1	0	1	1	0	0	0	severe	on request	0	NA	NA	17.6647	2	4.41	0	0	0	1	1	1	0	1
179	District	Intervention	1	300	25	49	45	7to12	1	0	0	0	0	0	0	some	with advice	0	NA	NA	46.6667	0	0	0	0	0	1	0	0	1	1
323	NA	Intervention	1	15	1.25	NA	8.5	7to12	1	0	1	1	0	0	0	some	on request	1	3	0	39.3356	0	0	0	1	1	1	0	0	1	1
415	Sub-district	Intervention	0	744	62	NA	50	NA	1	0	1	1	0	0	0	severe	on request	1	3	0	28.4958	6	5	0	0	0	1	0	0	1	1
148	NA	Pre-intervention	1	12	1	NA	7.9	7to12	1	0	1	1	0	0	0	severe	on request	1	1	0	16.6569	0.5	0.915	0	1	1	1	1	0	1	1
192	NA	Pre-intervention	0	8	0.666667	NA	7.7	7to12	1	0	1	1	0	0	0	severe	on request	1	1	0	35.0769	0.5	0.8	0	1	1	1	0	0	1	1
152	NA	Pre-intervention	0	7	0.583333	NA	7.4	7to12	1	0	1	1	0	0	0	severe	on request	1	4	0	94.0817	0.5	0.6	0	1	1	1	1	0	1	1
679	Sub-district	Intervention	1	840	70	NA	45	7to12	1	0	1	1	0	0	0	some	on request	1	2	0	25.9917	0	0	0	0	0	1	0	0	1	1
434	Sub-district	Intervention	1	300	25	NA	45	more.than.12	1	0	1	1	0	0	0	severe	on request	1	1	0	14.0042	6	4.5	0	0	0	1	0	0	1	1
488	Sub-district	Pre-intervention	1	360	30	59.25	45	7to12	1	0	1	1	0	0	0	some	on request	1	3	0	62.6522	3	0	0	1	0	1	1	1	0	1
787	District	Intervention	0	240	20	40	50	more.than.12	1	0	0	0	0	0	0	some	absconded	1	1	1	9.46167	0	0	0	0	0	1	0	0	0	1
776	NA	Pre-intervention	1	66	5.5	16.4	16.616	3to6	1	0	1	1	0	0	0	severe	on request	0	NA	NA	36.7631	1	1.64	0	1	0	1	0	1	1	1
485	NA	Pre-intervention	0	13	1.08333	NA	8.8	7to12	1	0	0	0	0	0	0	severe	on request	1	1	0	30.4897	0.5	0.888	0	1	1	1	1	0	1	1
656	NA	Pre-intervention	0	12	1	NA	8.6	7to12	1	0	1	1	0	0	0	severe	on request	0	NA	NA	45.0017	0.5	0.715	0	1	1	1	0	1	1	1
100	NA	Pre-intervention	1	10	0.833333	NA	7.5	7to12	1	0	1	1	0	0	0	severe	absconded	1	1	0	40.6736	0.25	0.73	0	1	1	1	0	0	1	1
11	NA	Intervention	0	84	7	20	20.029	7to12	1	0	1	1	0	0	0	some	on request	0	NA	NA	20.5842	0	0	0	0	0	1	0	0	1	1
43	Sub-district	Pre-intervention	0	420	35	49.15	50	7to12	1	0	1	1	0	0	0	some	on request	1	1	0	30.8439	3	0	0	0	0	1	0	0	1	1
262	NA	Intervention	1	10	0.833333	NA	7.5	7to12	1	0	1	1	0	0	0	some	on request	1	2	0	31.1689	0	0	0	1	1	1	0	0	1	1
578	NA	Pre-intervention	0	7	0.583333	NA	7.4	7to12	1	0	0	0	0	0	0	severe	on request	0	NA	NA	26.5369	0.5	0.528	0	1	1	1	1	0	0	1
407	Sub-district	Pre-intervention	0	360	30	50.45	50	7to12	1	0	1	1	1	1	1	severe	absconded	0	NA	NA	9.37361	2	5.045	0	1	0	1	1	0	1	1
760	District	Intervention	0	384	32	40	50	more.than.12	1	0	0	0	0	0	0	some	absconded	0	NA	NA	44.3067	0	0	0	0	0	1	0	0	1	1
785	NA	Intervention	1	4	0.333333	NA	5.7	7to12	1	0	1	1	0	0	0	some	on request	1	1	0	16.3439	0	0	0	1	1	1	0	0	1	1
508	Sub-district	Pre-intervention	1	540	45	38.75	45	3to6	1	0	1	1	0	0	0	severe	on request	1	1	0	25.9292	3	3.875	0	1	0	1	1	1	1	1
255	NA	Intervention	0	7	0.583333	NA	7.4	more.than.12	1	0	1	1	0	0	0	some	on request	0	NA	NA	19.0731	0	0	0	1	1	1	0	0	1	1
741	NA	Pre-intervention	0	10	0.833333	NA	8.2	7to12	1	0	1	1	0	0	0	some	on request	1	1	0	45.0031	0.5	0	0	1	1	1	0	0	1	1
700	Sub-district	Intervention	1	576	48	NA	45	7to12	1	0	1	1	0	0	0	some	on request	1	2	0	25.9925	0	0	0	0	0	1	0	0	1	1
460	NA	Pre-intervention	1	48	4	10.1	14	3to6	1	0	1	1	0	0	0	some	on request	1	1	0	NA	0.5	0	0	1	1	1	0	0	0	1
587	NA	Pre-intervention	1	14	1.16667	NA	8.3	7to12	1	0	1	1	0	0	0	severe	on request	0	NA	NA	NA	0.5	0.7	0	1	1	1	1	0	1	1
219	NA	Pre-intervention	0	24	2	10	10.8	3to6	1	0	1	1	0	0	0	severe	on request	0	NA	NA	28.0881	0.5	1	0	1	1	1	1	0	1	1
821	Sub-district	Pre-intervention	0	216	18	60	45	7to12	1	0	1	1	0	0	0	severe	on request	1	2	0	47.1597	4.5	6	0	0	0	1	1	1	1	1
416	NA	Pre-intervention	0	12	1	NA	8.6	3to6	1	0	0	0	0	0	0	severe	on request	0	NA	NA	28.8233	0.5	0.75	0	1	1	1	1	0	1	1
260	NA	Pre-intervention	0	11	0.916667	NA	8.4	3to6	1	0	1	1	0	0	0	severe	on request	0	NA	NA	23.0056	0.5	0.825	0	0	1	1	0	0	1	1
500	NA	Pre-intervention	0	19	1.58333	NA	10	7to12	1	0	0	0	0	0	0	severe	on request	1	1	0	29.8297	0.5	1.015	0	1	1	0	0	0	0	1
33	NA	Pre-intervention	0	17	1.41667	NA	9.6	7to12	1	0	1	1	0	0	0	severe	on request	0	NA	NA	NA	0.5	1.025	0	1	1	1	1	0	1	1
423	NA	Pre-intervention	0	8	0.666667	NA	7.7	3to6	1	0	1	1	0	0	0	severe	on request	1	3	0	63.6583	0.5	0.87	0	1	1	1	0	0	1	1
445	NA	Pre-intervention	0	9	0.75	NA	8	3to6	1	0	1	1	0	0	0	severe	on request	1	1	0	21.0706	0.25	0.785	0	1	1	1	1	0	1	1
67	Sub-district	Intervention	1	540	45	NA	45	7to12	1	0	1	1	0	0	0	severe	on request	1	1	0	22.3311	6	4.5	0	0	0	1	0	0	1	1
653	Sub-district	Pre-intervention	0	480	40	50.8	50	7to12	1	0	1	1	0	0	0	severe	on request	1	1	0	23.1669	5	5.08	0	1	0	1	1	0	1	1
623	NA	Pre-intervention	0	6	0.5	NA	7.1	3to6	1	0	1	1	0	0	0	severe	on request	1	1	0	46.7622	0.5	0.75	0	1	1	1	1	0	1	1
654	Sub-district	Pre-intervention	0	540	45	75	50	7to12	1	0	1	1	0	0	0	severe	on request	1	1	0	41.5056	3	7.5	0	1	0	1	1	1	1	1
709	NA	Pre-intervention	0	120	10	NA	27.1725	7to12	1	0	1	1	0	0	0	severe	on request	0	NA	NA	72.8239	1	2.25	0	1	0	1	1	0	0	1
533	NA	Intervention	1	12	1	NA	7.9	7to12	1	0	1	1	0	0	0	some	on request	1	1	0	19.3219	0	0	0	1	1	1	0	0	1	1
156	Sub-district	Intervention	1	720	60	NA	45	7to12	1	0	1	1	0	0	0	severe	on request	0	NA	NA	25.495	6	4.5	0	0	0	1	0	0	1	1
52	NA	Intervention	0	9	0.75	NA	8	7to12	1	0	1	1	0	0	0	some	on request	1	2	0	30.9886	0	0	0	1	1	1	0	0	1	1
764	NA	Pre-intervention	0	72	6	14.7	17.996	7to12	1	0	1	1	0	0	0	severe	on request	1	1	0	20.8297	1	1.47	0	1	0	1	1	0	1	1
398	District	Intervention	1	720	60	35	45	more.than.12	1	0	0	0	0	0	0	some	with advice	1	2	0	34.7442	0	0	0	1	0	1	0	0	1	1
353	Sub-district	Pre-intervention	1	456	38	50.5	45	7to12	1	0	1	1	0	0	0	severe	on request	1	1	0	31.42	3	5.05	0	1	0	1	1	1	1	1
307	Sub-district	Pre-intervention	1	660	55	54.85	45	7to12	1	0	1	1	0	0	0	some	on request	1	1	0	24.8208	1	0	0	1	0	1	1	1	1	1
458	NA	Pre-intervention	0	58	4.83333	12.2	15.8	7to12	1	0	1	1	0	0	0	severe	on request	1	1	0	19.6658	1	1.22	0	0	1	1	1	0	1	1
636	NA	Pre-intervention	1	18	1.5	NA	9.1	7to12	1	0	1	1	0	0	0	some	on request	1	1	0	NA	0.5	0	0	1	1	1	0	0	1	1
402	NA	Pre-intervention	1	8	0.666667	NA	7	3to6	1	0	1	1	0	0	0	some	on request	1	1	0	35.0022	0.25	0	0	1	1	1	1	0	1	1
16	Sub-district	Pre-intervention	1	480	40	49.1	45	7to12	1	0	0	0	0	0	0	some	on request	1	1	0	NA	2	0	0	1	0	1	1	1	1	1
428	Sub-district	Pre-intervention	1	264	22	54.9	45	3to6	1	0	1	1	1	1	0	severe	absconded	1	1	0	1.26139	3	5.49	0	0	0	1	0	1	0	1

## Sheet: deidentified_weight_data_<15yo
female(1=yes.0=no)	age.in.months	age.in.years	measured.weight.admission(kgs)	estimated.weight(kgs)
1	10	0.833333	6	7.5
1	10	0.833333	5.6	7.5
1	10	0.833333	6.7	7.5
1	10	0.833333	6.5	7.5
1	10	0.833333	7.5	7.5
1	10	0.833333	6	7.5
1	10	0.833333	7.5	7.5
1	10	0.833333	7	7.5
1	10	0.833333	7	7.5
1	10	0.833333	5.8	7.5
1	10	0.833333	6	7.5
1	10	0.833333	7	7.5
1	11	0.916667	7.6	7.7
1	11	0.916667	7.6	7.7
1	11	0.916667	7.9	7.7
1	11	0.916667	6.3	7.7
1	11	0.916667	6.4	7.7
1	11	0.916667	7.1	7.7
1	12	1	8	7.9
1	12	1	7	7.9
1	12	1	6.3	7.9
1	12	1	9	7.9
1	12	1	5.3	7.9
1	12	1	7.7	7.9
1	12	1	7.9	7.9
1	12	1	7.4	7.9
1	12	1	8.7	7.9
1	12	1	6.6	7.9
1	12	1	9	7.9
1	12	1	9	7.9
1	12	1	9.8	7.9
1	12	1	8.1	7.9
1	12	1	7	7.9
1	12	1	7.3	7.9
1	13	1.08333	10	8.1
1	13	1.08333	10	8.1
1	13	1.08333	8.17	8.1
1	13	1.08333	6.35	8.1
1	13	1.08333	8.5	8.1
1	13	1.08333	8.5	8.1
1	14	1.16667	7	8.3
1	14	1.16667	9.2	8.3
1	14	1.16667	7.8	8.3
1	14	1.16667	12	8.3
1	14	1.16667	8.2	8.3
1	15	1.25	7.5	8.5
1	15	1.25	8.12	8.5
1	15	1.25	6	8.5
1	15	1.25	7.7	8.5
1	15	1.25	7	8.5
1	15	1.25	7.9	8.5
1	15	1.25	7.5	8.5
1	15	1.25	10	8.5
1	15	1.25	8.9	8.5
1	18	1.5	7.7	9.1
1	18	1.5	9.2	9.1
1	18	1.5	8	9.1
1	19	1.58333	8	9.2
1	19	1.58333	8	9.2
1	24	2	8.8	10.2
1	24	2	8.8	10.2
1	24	2	10	10.2
1	24	2	10	10.2
1	24	2	10.4	10.2
1	24	2	10.2	10.2
1	24	2	9.2	10.2
1	24	2	9	10.2
1	24	2	8.2	10.2
1	25	2.08333	9.3	10.3
1	28	2.33333	8	10.9
1	3	0.25	3	5.2
1	3	0.25	4.4	5.2
1	30	2.5	12	11.2
1	36	3	11	12.2
1	36	3	10.3	12.2
1	4	0.333333	4.8	5.7
1	4	0.333333	5.4	5.7
1	4	0.333333	3.6	5.7
1	48	4	13	14
1	48	4	11	14
1	5	0.416667	5.7	6.1
1	5	0.416667	5.5	6.1
1	6	0.5	5.9	6.5
1	6	0.5	5.7	6.5
1	6	0.5	5	6.5
1	60	5	10	15.8
1	60	5	14	15.8
1	60	5	9.5	15.8
1	7	0.583333	9	6.8
1	7	0.583333	7	6.8
1	72	6	19	17.465
1	72	6	16.2	17.465
1	8	0.666667	6.6	7
1	8	0.666667	8	7
1	8	0.666667	8	7
1	8	0.666667	6	7
1	8	0.666667	7	7
1	9	0.75	7	7.3
1	9	0.75	8	7.3
1	9	0.75	6.9	7.3
1	9	0.75	5	7.3
1	9	0.75	6	7.3
1	9	0.75	8.5	7.3
1	9	0.75	6.1	7.3
1	9	0.75	6	7.3
1	9	0.75	5	7.3
1	9	0.75	5	7.3
0	10	0.833333	8	8.2
0	10	0.833333	7.5	8.2
0	10	0.833333	8	8.2
0	10	0.833333	8.34	8.2
0	10	0.833333	5	8.2
0	10	0.833333	8	8.2
0	10	0.833333	8.2	8.2
0	10	0.833333	8	8.2
0	10	0.833333	8.6	8.2
0	10	0.833333	6.5	8.2
0	10	0.833333	8	8.2
0	10	0.833333	7	8.2
0	10	0.833333	8.9	8.2
0	10	0.833333	5.6	8.2
0	10	0.833333	8	8.2
0	10	0.833333	8.7	8.2
0	10	0.833333	7	8.2
0	10	0.833333	8.1	8.2
0	108	9	15	24.305
0	108	9	32	24.305
0	11	0.916667	6	8.4
0	11	0.916667	6.5	8.4
0	11	0.916667	7.9	8.4
0	11	0.916667	9	8.4
0	11	0.916667	7.3	8.4
0	11	0.916667	9.7	8.4
0	11	0.916667	7.3	8.4
0	11	0.916667	10	8.4
0	11	0.916667	8.6	8.4
0	11	0.916667	7	8.4
0	11	0.916667	6.2	8.4
0	11	0.916667	7	8.4
0	11	0.916667	7	8.4
0	11	0.916667	7.5	8.4
0	12	1	8	8.6
0	12	1	10	8.6
0	12	1	7	8.6
0	12	1	7.3	8.6
0	12	1	8.13	8.6
0	12	1	8	8.6
0	12	1	9	8.6
0	12	1	6.5	8.6
0	12	1	7	8.6
0	12	1	4.78	8.6
0	12	1	8	8.6
0	12	1	6.7	8.6
0	12	1	10	8.6
0	12	1	8	8.6
0	12	1	6	8.6
0	12	1	9	8.6
0	12	1	5.5	8.6
0	12	1	7.8	8.6
0	12	1	7.5	8.6
0	13	1.08333	8.2	8.8
0	13	1.08333	9.1	8.8
0	13	1.08333	7	8.8
0	13	1.08333	8	8.8
0	13	1.08333	8.1	8.8
0	13	1.08333	7.8	8.8
0	14	1.16667	8.4	9
0	14	1.16667	10.4	9
0	14	1.16667	9.8	9
0	14	1.16667	9	9
0	14	1.16667	9	9
0	14	1.16667	6.7	9
0	14	1.16667	8.8	9
0	15	1.25	9.2	9.2
0	15	1.25	10	9.2
0	15	1.25	8	9.2
0	15	1.25	7.7	9.2
0	15	1.25	9.5	9.2
0	15	1.25	9	9.2
0	15	1.25	9	9.2
0	15	1.25	9.25	9.2
0	16	1.33333	7.7	9.4
0	17	1.41667	8	9.6
0	17	1.41667	8.8	9.6
0	18	1.5	8.5	9.8
0	18	1.5	6	9.8
0	18	1.5	8.4	9.8
0	18	1.5	9	9.8
0	18	1.5	8.1	9.8
0	18	1.5	9	9.8
0	18	1.5	10	9.8
0	18	1.5	8	9.8
0	19	1.58333	8.6	10
0	19	1.58333	7	10
0	20	1.66667	10	10.1
0	20	1.66667	12	10.1
0	20	1.66667	9.6	10.1
0	20	1.66667	8.8	10.1
0	20	1.66667	9	10.1
0	21	1.75	8.3	10.3
0	22	1.83333	10	10.5
0	22	1.83333	11	10.5
0	24	2	10	10.8
0	24	2	7	10.8
0	24	2	10	10.8
0	24	2	9.7	10.8
0	24	2	11	10.8
0	24	2	10.8	10.8
0	24	2	9.5	10.8
0	24	2	7.1	10.8
0	24	2	9	10.8
0	24	2	15	10.8
0	24	2	9	10.8
0	24	2	9	10.8
0	24	2	7.9	10.8
0	24	2	9.7	10.8
0	24	2	9	10.8
0	24	2	10	10.8
0	26	2.16667	12	11.2
0	27	2.25	11.2	11.3
0	28	2.33333	8.9	11.5
0	3	0.25	5.7	5.7
0	3	0.25	4	5.7
0	3	0.25	5.7	5.7
0	30	2.5	8.3	11.8
0	30	2.5	9	11.8
0	36	3	14	12.7
0	36	3	9	12.7
0	4	0.333333	6	6.2
0	4	0.333333	7.4	6.2
0	4	0.333333	6.4	6.2
0	42	3.5	11	13.6
0	42	3.5	14	13.6
0	48	4	14	14.4
0	5	0.416667	6.2	6.7
0	5	0.416667	6.9	6.7
0	5	0.416667	4.7	6.7
0	5	0.416667	6.2	6.7
0	5	0.416667	5.3	6.7
0	5	0.416667	3.5	6.7
0	5	0.416667	5	6.7
0	5	0.416667	7	6.7
0	6	0.5	6.5	7.1
0	6	0.5	6	7.1
0	6	0.5	9	7.1
0	6	0.5	7.1	7.1
0	6	0.5	5	7.1
0	6	0.5	5.7	7.1
0	6	0.5	7.6	7.1
0	6	0.5	7.2	7.1
0	6	0.5	7.2	7.1
0	6	0.5	6	7.1
0	60	5	16	16
0	60	5	20	16
0	60	5	11	16
0	60	5	17	16
0	60	5	16	16
0	60	5	22	16
0	7	0.583333	7	7.4
0	7	0.583333	7.1	7.4
0	7	0.583333	5	7.4
0	7	0.583333	6.8	7.4
0	7	0.583333	6.5	7.4
0	7	0.583333	8	7.4
0	8	0.666667	6	7.7
0	8	0.666667	8.3	7.7
0	8	0.666667	7.8	7.7
0	8	0.666667	6.8	7.7
0	8	0.666667	6.7	7.7
0	8	0.666667	7.1	7.7
0	8	0.666667	7	7.7
0	8	0.666667	7.6	7.7
0	8	0.666667	6.6	7.7
0	8	0.666667	5.7	7.7
0	8	0.666667	7.1	7.7
0	8	0.666667	7.8	7.7
0	8	0.666667	6.5	7.7
0	8	0.666667	6	7.7
0	84	7	11	20.029
0	84	7	13	20.029
0	9	0.75	8.1	8
0	9	0.75	2.8	8
0	9	0.75	6.5	8
0	9	0.75	7.8	8
0	9	0.75	7.9	8
0	9	0.75	7	8
0	9	0.75	8.7	8
0	9	0.75	7.6	8
0	9	0.75	7.5	8
0	9	0.75	6.8	8
0	9	0.75	6	8
0	9	0.75	7.9	8
0	9	0.75	6.8	8
0	96	8	24	22.138
1	132	11	32	30.851
1	132	11	29	30.851
0	144	12	35	33.7446
0	144	12	25	33.7446
0	144	12	30	33.7446
0	132	11	30	30.1841
0	132	11	29	30.1841
0	132	11	24	30.1841
0	132	11	30	30.1841
0	132	11	25.45	30.1841
0	132	11	41.95	30.1841
0	168	14	30	42.5843
1	156	13	34	38.2053
1	156	13	38	38.2053
1	168	14	35	41.5748
1	144	12	35	34.5255
1	120	10	25	27.4477
1	120	10	26	27.4477
1	120	10	30	27.4477
1	120	10	27	27.4477
0	120	10	26	27.1725
0	15	1.25	9.1	9.2
0	10	0.833333	4.8	8.2
1	8	0.666667	5.6	7
0	6	0.5	6	7.1
0	7	0.583333	5.9	7.4
1	14	1.16667	6.65	8.3
1	36	3	9.26	12.2
0	6	0.5	5.3	7.1
0	24	2	10	10.8
0	12	1	9.1	8.6
1	13	1.08333	7.3	8.1
1	6	0.5	4	6.5
0	10	0.833333	8	8.2
0	24	2	9.15	10.8
0	12	1	6.95	8.6
0	17	1.41667	8.9	9.6
0	14	1.16667	11.6	9
1	10	0.833333	6.15	7.5
0	8	0.666667	6.75	7.7
1	5	0.416667	5.65	6.1
1	12	1	9.1	7.9
0	9	0.75	7.5	8
0	11	0.916667	7.4	8.4
0	7	0.583333	7	7.4
0	12	1	6.9	8.6
1	11	0.916667	8	7.7
1	96	8	19.1	21.435
0	72	6	16	17.996
0	60	5	15.25	16
0	14	1.16667	7	9
0	9	0.75	7.75	8
0	18	1.5	11	9.8
0	120	10	32.45	27.1725
0	36	3	12.1	12.7
1	10	0.833333	6.55	7.5
0	7	0.583333	8.15	7.4
0	24	2	9.1	10.8
0	60	5	13.52	16
0	60	5	16.26	16
0	10	0.833333	7.5	8.2
1	60	5	16	15.8
0	10	0.833333	6.85	8.2
1	12	1	7.2	7.9
1	12	1	9.15	7.9
0	8	0.666667	8	7.7
0	7	0.583333	6	7.4
1	66	5.5	16.4	16.616
0	13	1.08333	8.88	8.8
0	12	1	7.15	8.6
1	10	0.833333	7.3	7.5
0	7	0.583333	5.28	7.4
0	10	0.833333	10.2	8.2
1	48	4	10.1	14
1	14	1.16667	7	8.3
0	24	2	10	10.8
0	12	1	7.5	8.6
0	11	0.916667	8.25	8.4
0	19	1.58333	10.15	10
0	17	1.41667	10.25	9.6
0	8	0.666667	8.7	7.7
0	9	0.75	7.85	8
0	6	0.5	7.5	7.1
0	120	10	22.5	27.1725
0	72	6	14.7	17.996
0	58	4.83333	12.2	15.8
1	18	1.5	7.58	9.1
1	8	0.666667	6.75	7
